# Supplementary material for: Genome-scale metabolic reconstructions and theoretical investigation of methane conversion in Methylomicrobium buryatense strain 5G(B1)
Source: Microb Cell Fact. 2015 Nov 25;14:188. doi: 10.1186/s12934-015-0377-3 (PMC4658805; doi:10.1186/s12934-015-0377-3)
Supplement: Supplementary file 2 — 10.1186/s12934-015-0377-3 Gene expression profile in methane grown cells of M. buryatense 5GB1. [file 12934_2015_377_MOESM2_ESM.xlsx]

## Sheet: Sheet1
Additional File 2. Gene expression profile in methane grown cells of M. buryatense 5GB1. Values represent reads per kilobase of coding sequence per million (reads) mapped (RPKM).
Locus_tag	Gene product (predicted)	Batch culture 1	Batch culture 2	standard deviation	Unlimited bioreactor 1	Unlimited bioreactor 2	standard deviation
MBURv2_210045	Particulate methane monooxygenase, C subunit	111368	115395	2847.52	75541	85072	6739.43
MBURv2_210047	Particulate methane monooxygenase beta subunit	82922	91255	5892.32	42926	52890	7045.61
MBURv2_210046	Particulate methane monooxygenase alpha subunit	75553	68778	4790.65	37349	48305	7747.06
MBURv2_240078	conserved protein of unknown function	72189	83066	7691.2	18028	22459	3133.19
MBURv2_60085	Formaldehyde-activating enzyme	5821	6720	635.689	14460	13185	901.561
MBURv2_210294	Methanol dehydrogenase [cytochrome c] subunit 2	13257	14171	646.296	14262	12337	1361.18
MBURv2_160206	conserved exported protein of unknown function	10775	13136	1669.48	13893	15220	938.331
MBURv2_210291	Methanol dehydrogenase [cytochrome c] subunit 1	14706	15352	456.791	13113	13888	548.008
MBURv2_210049	conserved protein of unknown function	16356	18322	1390.17	12555	16877	3056.12
MBURv2_30142	conserved exported protein of unknown function	6685	8899	1565.53	12278	11191	768.625
MBURv2_20471	putative lipoprotein	13261	17663	3112.68	10208	13667	2445.88
MBURv2_250064	stress protein, member of the CspA-family	6674	8151	1044.4	9178	10198	721.249
MBURv2_210293	Cytochrome c-L	7842	8623	552.25	8600	8520	56.5685
MBURv2_130465	50S ribosomal subunit protein L10	3834	3968	94.7523	7321	6699	439.82
MBURv2_160417	50S ribosomal subunit protein L28	3049	3012	26.163	6999	5675	936.209
MBURv2_160308	3-hexulose-6-phosphate synthase	6489	7538	741.755	6859	6560	211.425
MBURv2_160312	3-hexulose-6-phosphate synthase	5898	7482	1120.06	6858	6552	216.375
MBURv2_160304	3-hexulose-6-phosphate synthase	6180	7468	910.754	6827	6532	208.597
MBURv2_210292	Protein MoxJ	7800	7746	38.1838	6010	7109	777.11
MBURv2_50308	acyl carrier protein (ACP)	4862	5390	373.352	5920	5349	403.758
MBURv2_160418	50S ribosomal subunit protein L33	2455	2904	317.491	5677	4758	649.831
MBURv2_130464	50S ribosomal subunit protein L7/L12	2925	3328	284.964	5561	5688	89.8026
MBURv2_210246	protein of unknown function	4534	2466	1462.3	5326	4533	560.736
MBURv2_160305	3-hexulose-6-phosphate isomerase	5934	6810	619.426	5176	5468	206.475
MBURv2_160309	3-hexulose-6-phosphate isomerase	6016	6810	561.443	5153	5459	216.375
MBURv2_160313	3-hexulose-6-phosphate isomerase	6113	6891	550.129	5144	5471	231.224
MBURv2_210308	50S ribosomal subunit protein L13	1786	1983	139.3	4944	3151	1267.84
MBURv2_210090	30S ribosomal subunit protein S20	2935	3216	198.697	4812	4060	531.744
MBURv2_160296	thioredoxin 1	2982	3142	113.137	4709	4349	254.558
MBURv2_130470	protein chain elongation factor EF-Tu (duplicate of tufA)	2726	2801	53.033	4604	4322	199.404
MBURv2_130471	50S ribosomal protein L25	2341	1890	318.905	4529	4616	61.5183
MBURv2_130457	protein chain elongation factor EF-Tu (duplicate of tufA)	2507	2711	144.25	4467	4224	171.827
MBURv2_60178	Cpn60 chaperonin GroEL, large subunit of GroESL	939	920	13.435	4300	3771	374.059
MBURv2_60179	Cpn10 chaperonin GroES, small subunit of GroESL	756	702	38.1838	4280	3265	717.713
MBURv2_210287	MxaD-like protein, involved in methanol oxidation	1967	1886	57.2756	4246	3754	347.897
MBURv2_80066	glutamine synthetase	2544	2960	294.156	4153	3788	258.094
MBURv2_80029	protein chain initiation factor IF-3	3282	3135	103.945	4092	3642	318.198
MBURv2_250070	stress protein, member of the CspA-family	3414	3200	151.321	4058	3836	156.978
MBURv2_80028	50S ribosomal subunit protein L20	2086	2494	288.5	4020	3588	305.47
MBURv2_130528	conserved protein of unknown function	2140	2823	482.954	4013	3947	46.669
MBURv2_20026	HU, DNA-binding transcriptional regulator, beta subunit	3221	3412	135.057	3921	3905	11.3137
MBURv2_160288	putative peroxiredoxin	2945	2720	159.099	3761	3014	528.209
MBURv2_130430	50S ribosomal subunit protein L17	1737	1779	29.6985	3639	3207	305.47
MBURv2_130434	30S ribosomal subunit protein S13	2317	2104	150.614	3464	3225	168.999
MBURv2_250100	conserved protein of unknown function	3680	3662	12.7279	3435	3746	219.91
MBURv2_130380	50S ribosomal subunit protein L31	1559	1644	60.1041	3360	2687	475.883
MBURv2_130775	ATP synthase subunit c	2154	2137	12.0208	3284	3140	101.823
MBURv2_210075	conserved exported protein of unknown function	2621	1844	549.422	3282	2829	320.319
MBURv2_50386	30S ribosomal subunit protein S6	1491	1685	137.179	3073	2478	420.729
MBURv2_130448	50S ribosomal subunit protein L16	1850	1697	108.187	3047	2522	371.231
MBURv2_130774	F0 sector of membrane-bound ATP synthase, subunit b	2296	2003	207.182	3026	2824	142.836
MBURv2_160316	transaldolase B	2796	2805	6.36396	2984	3037	37.4767
MBURv2_160287	conserved protein of unknown function	3021	3232	149.2	2973	2884	62.9325
MBURv2_130115	30S ribosomal subunit protein S2	1884	1592	206.475	2956	2599	252.437
MBURv2_130460	30S ribosomal subunit protein S12	1741	1648	65.7609	2953	2679	193.747
MBURv2_130769	F1 sector of membrane-bound ATP synthase, epsilon subunit	2422	2077	243.952	2944	2907	26.163
MBURv2_50355	conserved exported protein of unknown function	1836	1576	183.848	2935	1638	917.117
MBURv2_80067	nitrogen assimilation regulatory protein for GlnL, GlnE, and AmtB	2388	2451	44.5477	2887	2631	181.019
MBURv2_130432	30S ribosomal subunit protein S4	1878	1650	161.22	2874	2618	181.019
MBURv2_50303	50S ribosomal subunit protein L32	1808	1740	48.0833	2867	2491	265.872
MBURv2_130469	Preprotein translocase subunit SecE	2326	2089	167.584	2867	2989	86.267
MBURv2_50385	30S ribosomal subunit protein S18	1069	1331	185.262	2865	2224	453.255
MBURv2_130433	30S ribosomal subunit protein S11	2002	1704	210.718	2855	2623	164.049
MBURv2_130445	50S ribosomal subunit protein L14	2996	2966	21.2132	2839	3027	132.936
MBURv2_130447	50S ribosomal subunit protein L29	1859	1559	212.132	2788	2372	294.156
MBURv2_80068	conserved membrane protein of unknown function	2348	2184	115.966	2778	2767	7.77817
MBURv2_210306	30S ribosomal subunit protein S9	1285	1370	60.1041	2773	2391	270.115
MBURv2_50353	conserved exported protein of unknown function	1607	1903	209.304	2759	2285	335.169
MBURv2_20177	30S ribosomal subunit protein S1	1765	1683	57.9828	2756	2616	98.9949
MBURv2_130466	50S ribosomal subunit protein L1	1676	1424	178.191	2625	2495	91.9239
MBURv2_160314	transketolase 1, thiamin-binding	2469	2562	65.7609	2520	2718	140.007
MBURv2_160310	transketolase 1, thiamin-binding	2348	2567	154.856	2519	2727	147.078
MBURv2_130431	RNA polymerase, alpha subunit	1481	1240	170.413	2516	2437	55.8614
MBURv2_130472	phosphoribosylpyrophosphate synthase	1597	1354	171.827	2515	2573	41.0122
MBURv2_160306	transketolase 1, thiamin-binding	2452	2575	86.9741	2510	2723	150.614
MBURv2_130467	50S ribosomal subunit protein L11	1612	1081	375.474	2500	2124	265.872
MBURv2_160081	protein of unknown function	7070	3139	2779.64	2496	2470	18.3848
MBURv2_160199	protein C5 component of RNase P	1887	1922	24.7487	2492	2660	118.794
MBURv2_130673	protein of unknown function	5909	3110	1979.19	2482	2457	17.6777
MBURv2_130440	50S ribosomal subunit protein L6	1826	1839	9.19239	2477	2342	95.4594
MBURv2_130439	50S ribosomal subunit protein L18	1795	2017	156.978	2466	2451	10.6066
MBURv2_130720	Rhodanese domain protein	1427	1526	70.0036	2424	2031	277.893
MBURv2_130459	30S ribosomal subunit protein S7	1349	1343	4.24264	2368	2300	48.0833
MBURv2_160317	fructose-bisphosphate aldolase, class II	1354	1598	172.534	2343	2131	149.907
MBURv2_80069	regulatory protein P-II for glutamine synthetase	2363	2412	34.6482	2332	2322	7.07107
MBURv2_60325	pleiotropic regulatory protein for carbon source metabolism	2110	1188	651.952	2331	2398	47.3762
MBURv2_130468	transcription termination factor	1810	1406	285.671	2325	2245	56.5685
MBURv2_130452	50S ribosomal subunit protein L2	2008	1772	166.877	2298	2270	19.799
MBURv2_130643	conserved exported protein of unknown function	2889	2738	106.773	2294	2217	54.4472
MBURv2_130644	conserved exported protein of unknown function	2902	2089	574.878	2288	2345	40.3051
MBURv2_60009	triosephosphate isomerase	1474	1551	54.4472	2287	2050	167.584
MBURv2_210400	16S rRNA processing protein	1545	978	400.93	2274	2049	159.099
MBURv2_130446	30S ribosomal subunit protein S17	1781	1712	48.7904	2266	2007	183.141
MBURv2_130174	30S ribosomal subunit protein S15	903	1254	248.194	2247	1898	246.78
MBURv2_60084	conserved protein of unknown function	1780	1983	143.543	2242	2269	19.0919
MBURv2_210151	CBS domain containing membrane protein	1127	1051	53.7401	2235	1978	181.726
MBURv2_130563	conserved protein of unknown function	1693	2219	371.938	2233	2569	237.588
MBURv2_20432	conserved exported protein of unknown function	1397	1461	45.2548	2207	1915	206.475
MBURv2_130629	Coenzyme PQQ synthesis protein A	11177	8993	1544.32	2204	3541	945.402
MBURv2_130450	50S ribosomal subunit protein L22	1788	1612	124.451	2197	2073	87.6812
MBURv2_210087	50S ribosomal subunit protein L27	1991	1392	423.557	2186	1949	167.584
MBURv2_130449	30S ribosomal subunit protein S3	1749	1760	7.77817	2161	2066	67.1751
MBURv2_130773	ATP synthase subunit delta	1647	1485	114.551	2157	2109	33.9411
MBURv2_130444	50S ribosomal subunit protein L24	1451	1594	101.116	2149	2176	19.0919
MBURv2_260033	D-erythrose 4-phosphate dehydrogenase	1145	1200	38.8909	2136	1763	263.751
MBURv2_130455	50S ribosomal subunit protein L3	2401	1427	688.722	2127	2185	41.0122
MBURv2_130438	30S ribosomal subunit protein S5	1854	1510	243.245	2104	2178	52.3259
MBURv2_160104	30S ribosomal subunit protein S21	1190	942	175.362	2104	1771	235.467
MBURv2_130770	F1 sector of membrane-bound ATP synthase, beta subunit	1284	1366	57.9828	2088	2088	0
MBURv2_210530	conserved protein of unknown function	3795	4832	733.27	2074	2936	609.526
MBURv2_130436	50S ribosomal subunit protein L15	2622	1449	829.436	2069	2152	58.6899
MBURv2_130441	30S ribosomal subunit protein S8	1583	1615	22.6274	2026	1895	92.631
MBURv2_210402	50S ribosomal subunit protein L19	1211	1036	123.744	2002	1783	154.856
MBURv2_160244	D-ribulose-5-phosphate 3-epimerase	1321	1162	112.43	1983	1746	167.584
MBURv2_130928	NADH dehydrogenase (Ubiquinone) 24 kDa subunit	1132	942	134.35	1982	1556	301.227
MBURv2_130453	50S ribosomal subunit protein L23	2011	1605	287.085	1947	1791	110.309
MBURv2_130772	F1 sector of membrane-bound ATP synthase, alpha subunit	1524	1474	35.3553	1947	2013	46.669
MBURv2_50384	conserved membrane protein of unknown function	1412	1364	33.9411	1920	2037	82.7315
MBURv2_160217	conserved protein of unknown function	2077	2344	188.798	1897	1724	122.329
MBURv2_130585	ribosome-associated, sigma 54 modulation protein	1316	1210	74.9533	1879	1688	135.057
MBURv2_130425	superoxide dismutase, Fe	1212	1185	19.0919	1866	1364	354.968
MBURv2_130442	30S ribosomal subunit protein S14	2134	1821	221.324	1792	1822	21.2132
MBURv2_130443	50S ribosomal subunit protein L5	1370	1711	241.123	1789	1762	19.0919
MBURv2_130114	protein chain elongation factor EF-Ts	1076	1024	36.7696	1765	1610	109.602
MBURv2_210399	30S ribosomal subunit protein S16	864	757	75.6604	1756	1530	159.806
MBURv2_250042	Peptidyl-prolyl cis-trans isomerase	1324	1349	17.6777	1712	1524	132.936
MBURv2_130456	30S ribosomal subunit protein S10	1507	1153	250.316	1700	1343	252.437
MBURv2_130376	Fimbrial protein	2386	2454	48.0833	1696	1856	113.137
MBURv2_130458	protein chain elongation factor EF-G, GTP-binding	1421	1042	267.993	1694	1594	70.7107
MBURv2_50383	50S ribosomal subunit protein L9	1422	1395	19.0919	1638	1666	19.799
MBURv2_160315	conserved exported protein of unknown function	2163	2226	44.5477	1629	1759	91.9239
MBURv2_130451	30S ribosomal subunit protein S19	1690	1552	97.5807	1615	1725	77.7817
MBURv2_210086	50S ribosomal subunit protein L21	1278	633	456.084	1586	1195	276.479
MBURv2_130435	preprotein translocase membrane subunit	1946	1307	451.841	1581	1821	169.706
MBURv2_210298	putative MxaA protein involved in methanol oxidation	2214	1838	265.872	1580	1923	242.538
MBURv2_30043	Tat pathway signal sequence domain protein	878	921	30.4056	1577	1321	181.019
MBURv2_210299	MxaC protein involved in methanol oxidation	1796	1781	10.6066	1569	1906	238.295
MBURv2_130639	conserved exported protein of unknown function	2119	1511	429.921	1505	1647	100.409
MBURv2_160103	conserved hypothetical protein	890	606	200.818	1487	1365	86.267
MBURv2_50302	conserved protein of unknown function	978	878	70.7107	1477	1304	122.329
MBURv2_160099	S-adenosyl-L-homocysteine hydrolase	909	958	34.6482	1469	1467	1.41421
MBURv2_210295	Protein MoxR	1917	2163	173.948	1456	1718	185.262
MBURv2_130771	F1 sector of membrane-bound ATP synthase, gamma subunit	1305	1155	106.066	1453	1499	32.5269
MBURv2_20228	Cytochrome c oxidase polypeptide III	1175	1027	104.652	1451	1517	46.669
MBURv2_160320	conserved protein of unknown function	852	787	45.9619	1449	1280	119.501
MBURv2_20405	enolase	720	736	11.3137	1448	1324	87.6812
MBURv2_130416	acetohydroxy acid isomeroreductase and 2-dehydropantoate 2-reductase	924	867	40.3051	1438	1285	108.187
MBURv2_130930	Formate dehydrogenase, alpha subunit, archaeal-type	881	916	24.7487	1426	1290	96.1665
MBURv2_60106	putative formate/nitrate transporter	860	974	80.6102	1416	1278	97.5807
MBURv2_160088	conserved exported protein of unknown function	2213	2424	149.2	1403	1457	38.1838
MBURv2_160100	methionine adenosyltransferase 1	840	759	57.2756	1398	1256	100.409
MBURv2_130929	NADH:ubiquinone oxidoreductase, NADH-binding (51 kD) subunit	952	894	41.0122	1382	1211	120.915
MBURv2_260032	pyruvate kinase II	969	1138	119.501	1366	1356	7.07107
MBURv2_210385	Flagellin	654	690	25.4558	1365	1279	60.8112
MBURv2_60008	preprotein translocase IISP family, auxillary membrane component	868	1049	127.986	1364	1286	55.1543
MBURv2_210030	multifunctional nucleoside diphosphate kinase and apyrimidinic endonuclease and 3'-phosphodiesterase	846	921	53.033	1353	1208	102.53
MBURv2_160101	RNA polymerase, sigma 70 (sigma D) factor	754	666	62.2254	1350	1200	106.066
MBURv2_190076	Rare lipoprotein A	1922	2165	171.827	1344	1287	40.3051
MBURv2_130429	7-Fe ferredoxin	537	712	123.744	1339	974	258.094
MBURv2_80030	threonyl-tRNA synthetase	703	835	93.3381	1329	1181	104.652
MBURv2_210401	tRNA (guanine-1-)-methyltransferase	928	772	110.309	1307	1343	25.4558
MBURv2_210228	protein of unknown function	914	999	60.1041	1292	1068	158.392
MBURv2_60348	DNA-binding transcriptional regulator of rRNA transcription, DnaK suppressor protein	740	901	113.844	1287	1059	161.22
MBURv2_50419	Na(+)-translocating NADH-quinone reductase subunit F	1512	1218	207.889	1284	1337	37.4767
MBURv2_130437	50S ribosomal subunit protein L30	1170	1036	94.7523	1273	1263	7.07107
MBURv2_20178	integration host factor (IHF), DNA-binding protein, beta subunit	711	779	48.0833	1259	1052	146.371
MBURv2_20080	translation initiation factor IF-1	795	570	159.099	1228	1001	160.513
MBURv2_60380	Copper-repressible polypeptide	1254	1247	4.94975	1210	1278	48.0833
MBURv2_130776	F0 sector of membrane-bound ATP synthase, subunit a	706	764	41.0122	1202	1120	57.9828
MBURv2_80024	Transcriptional regulator, MerR family	812	1011	140.714	1197	1079	83.4386
MBURv2_60180	protein of unknown function	415	414	0.707107	1195	966	161.927
MBURv2_130454	50S ribosomal subunit protein L4	1472	1312	113.137	1162	1161	0.707107
MBURv2_20224	Cytochrome c oxidase subunit 2	1161	874	202.94	1148	1248	70.7107
MBURv2_160021	conserved protein of unknown function	628	954	230.517	1144	1182	26.8701
MBURv2_30040	conserved exported protein of unknown function	897	1004	75.6604	1141	1088	37.4767
MBURv2_80094	Filamentous hemagglutinin family outer membrane protein	1507	1378	91.2168	1136	1081	38.8909
MBURv2_60111	nitrite reductase, large subunit, NAD(P)H-binding	1138	1196	41.0122	1128	1172	31.1127
MBURv2_50309	3-oxoacyl-[acyl-carrier-protein] synthase II	965	922	30.4056	1117	1129	8.48528
MBURv2_20399	Formaldehyde activating enzyme homolog	856	989	94.0452	1089	1034	38.8909
MBURv2_130661	Sigma54 specific transcriptional regulator, Fis family	830	843	9.19239	1085	1034	36.0624
MBURv2_210297	putative MxaS protein involved in methanol oxidation	1415	1438	16.2635	1083	1304	156.271
MBURv2_50424	Na(+)-translocating NADH-quinone reductase subunit A	1313	678	449.013	1072	1061	7.77817
MBURv2_130173	polynucleotide phosphorylase/polyadenylase	701	784	58.6899	1053	999	38.1838
MBURv2_240090	protein chain elongation factor EF-G, GTP-binding	701	529	121.622	1043	926	82.7315
MBURv2_210296	MxaP protein	861	1192	234.052	1042	1192	106.066
MBURv2_130401	Pyrophosphate--fructose 6-phosphate 1-phosphotransferase	701	619	57.9828	1035	992	30.4056
MBURv2_20470	ErfK/YbiS/YcfS/YnhG family protein	1429	1034	279.307	1033	1063	21.2132
MBURv2_80021	conserved hypothetical protein; putative inner membrane protein	1119	1034	60.1041	1031	985	32.5269
MBURv2_130707	conserved exported protein of unknown function	1203	1304	71.4178	1027	1026	0.707107
MBURv2_130171	Cytochrome c6	2761	2795	24.0416	1020	1111	64.3467
MBURv2_50421	Na(+)-translocating NADH-quinone reductase subunit D	1138	1033	74.2462	1019	1183	115.966
MBURv2_50422	Na(+)-translocating NADH-quinone reductase subunit C	1248	873	265.165	1018	1023	3.53553
MBURv2_130300	Malyl-CoA lyase	604	689	60.1041	1012	999	9.19239
MBURv2_160022	conserved protein of unknown function	714	590	87.6812	1011	929	57.9828
MBURv2_130931	Protein FdhD homolog	609	844	166.17	1004	1004	0
MBURv2_260005	conserved exported protein of unknown function	540	571	21.9203	1001	836	116.673
MBURv2_210300	MxaK protein involved in methanol oxidation	1071	961	77.7817	991	1191	141.421
MBURv2_20024	ATPase and specificity subunit of ClpX-ClpP ATP-dependent serine protease	746	658	62.2254	982	970	8.48528
MBURv2_130079	Group 1 truncated hemoglobin	1315	1146	119.501	977	821	110.309
MBURv2_50420	Na(+)-translocating NADH-quinone reductase subunit E	958	909	34.6482	975	1064	62.9325
MBURv2_20225	putative cytochrome c oxidase subunit 1	1007	1032	17.6777	965	1105	98.9949
MBURv2_130473	4-diphosphocytidyl-2-C-methylerythritol kinase	687	558	91.2168	958	963	3.53553
MBURv2_160546	conserved exported protein of unknown function	506	782	195.161	936	981	31.8198
MBURv2_130260	Outer membrane chaperone Skp (OmpH)	658	524	94.7523	929	785	101.823
MBURv2_20304	PpiC-type peptidyl-prolyl cis-trans isomerase	643	683	28.2843	914	773	99.7021
MBURv2_50423	Na(+)-translocating NADH-quinone reductase subunit B	890	986	67.8823	906	1026	84.8528
MBURv2_20420	conserved protein of unknown function	346	734	274.357	905	938	23.3345
MBURv2_60109	Phenazine biosynthesis protein PhzF family	939	980	28.9914	903	870	23.3345
MBURv2_60108	Cyanate hydratase	544	620	53.7401	886	684	142.836
MBURv2_120079	conserved exported protein of unknown function	1034	883	106.773	873	816	40.3051
MBURv2_130808	VacJ family lipoprotein	531	521	7.07107	868	778	63.6396
MBURv2_20008	Protein hfq	725	666	41.7193	861	715	103.238
MBURv2_50073	chaperone Hsp70, co-chaperone with DnaJ	319	330	7.77817	840	747	65.7609
MBURv2_20022	Trigger factor	490	365	88.3883	837	697	98.9949
MBURv2_20287	Bacterioferritin-associated ferredoxin	132	233	71.4178	835	658	125.158
MBURv2_20406	cell division protein	530	507	16.2635	834	751	58.6899
MBURv2_50306	malonyl-CoA-[acyl-carrier-protein] transacylase	421	493	50.9117	830	788	29.6985
MBURv2_20185	Formaldehyde-activating enzyme	1775	2238	327.39	829	933	73.5391
MBURv2_130777	ATP synthase protein I	448	726	196.576	828	774	38.1838
MBURv2_230006	Peptidoglycan-associated lipoprotein	537	475	43.8406	823	737	60.8112
MBURv2_30041	Nitrate ABC transporter, ATPase subunits C and D	638	690	36.7696	819	775	31.1127
MBURv2_130296	conserved exported protein of unknown function	788	693	67.1751	819	832	9.19239
MBURv2_160218	Transcriptional repressor SmtB homolog	889	927	26.8701	818	667	106.773
MBURv2_60210	conserved protein of unknown function	1284	1234	35.3553	817	1103	202.233
MBURv2_130126	Elongation factor EF-P	473	367	74.9533	812	679	94.0452
MBURv2_130024	putative isocitrate dehydrogenase [NAD] subunit alpha, mitochondrial	525	525	0	804	693	78.4889
MBURv2_210026	putative SecYEG protein translocase auxillary subunit (YajC)	600	800	141.421	800	873	51.6188
MBURv2_80025	integration host factor (IHF), DNA-binding protein, alpha subunit	674	563	78.4889	798	650	104.652
MBURv2_50307	3-oxoacyl-[acyl-carrier-protein] reductase	537	559	15.5563	796	776	14.1421
MBURv2_20205	conserved protein of unknown function	1391	1089	213.546	793	774	13.435
MBURv2_210197	peptidyl-prolyl cis-trans isomerase B (rotamase B)	373	348	17.6777	786	641	102.53
MBURv2_160118	phosphoribosylformimino-5-aminoimidazole carboxamide isomerase	413	358	38.8909	784	704	56.5685
MBURv2_210344	molecular chaperone HSP90 family	249	237	8.48528	777	577	141.421
MBURv2_20030	enoyl-[acyl-carrier-protein] reductase, NADH-dependent	801	709	65.0538	774	716	41.0122
MBURv2_130690	protein export chaperone	351	423	50.9117	764	625	98.2878
MBURv2_130461	protein of unknown function	1103	409	490.732	763	706	40.3051
MBURv2_20023	proteolytic subunit of ClpA-ClpP and ClpX-ClpP ATP-dependent serine proteases	511	485	18.3848	755	696	41.7193
MBURv2_50044	conserved protein of unknown function	895	850	31.8198	750	833	58.6899
MBURv2_20458	Cytochrome c family protein	363	391	19.799	742	561	127.986
MBURv2_130577	thiamin (pyrimidine moiety) biosynthesis protein	587	623	25.4558	742	632	77.7817
MBURv2_30042	Binding-protein-dependent transport systems inner membrane component	659	672	9.19239	739	718	14.8492
MBURv2_30028	acetyl CoA carboxylase, BCCP subunit	619	678	41.7193	738	654	59.397
MBURv2_210386	putative Protein FlaG	632	468	115.966	735	728	4.94975
MBURv2_130418	acetolactate synthase III, large subunit	669	557	79.196	728	691	26.163
MBURv2_240104	major cold shock protein	392	413	14.8492	727	576	106.773
MBURv2_250041	conserved protein of unknown function	738	858	84.8528	726	792	46.669
MBURv2_50359	conserved protein of unknown function	427	421	4.24264	720	613	75.6604
MBURv2_210200	conserved protein of unknown function	1292	1164	90.5097	720	795	53.033
MBURv2_80063	Transketolase domain protein	740	769	20.5061	714	686	19.799
MBURv2_50089	heat shock protein	507	534	19.0919	706	698	5.65685
MBURv2_160200	cytoplasmic insertase into membrane protein, Sec system	605	507	69.2965	705	689	11.3137
MBURv2_130298	succinyl-CoA synthetase, NAD(P)-binding, alpha subunit	518	529	7.77817	700	686	9.89949
MBURv2_50322	Formaldehyde-activating enzyme	662	493	119.501	695	593	72.1249
MBURv2_130299	succinyl-CoA synthetase, beta subunit	427	446	13.435	695	686	6.36396
MBURv2_250098	conserved protein of unknown function	580	519	43.1335	695	641	38.1838
MBURv2_60110	nitrite reductase, NAD(P)H-binding, small subunit	784	662	86.267	690	633	40.3051
MBURv2_80027	phenylalanine tRNA synthetase, alpha subunit	504	385	84.1457	689	639	35.3553
MBURv2_50414	conserved protein of unknown function	1052	1106	38.1838	688	662	18.3848
MBURv2_210130	DNA-directed RNA polymerase subunit omega	399	423	16.9706	688	568	84.8528
MBURv2_20011	modulator for HflB protease specific for phage lambda cII repressor	903	755	104.652	679	745	46.669
MBURv2_30099	Metal-binding protein smbP (Modular protein)	1431	1553	86.267	678	683	3.53553
MBURv2_160178	S-adenosylmethionine decarboxylase	552	467	60.1041	676	633	30.4056
MBURv2_210534	conserved exported protein of unknown function	627	631	2.82843	676	536	98.9949
MBURv2_130463	RNA polymerase, beta subunit	523	378	102.53	673	617	39.598
MBURv2_30113	Heat shock protein Hsp20	318	479	113.844	667	655	8.48528
MBURv2_190099	GTP-binding tubulin-like cell division protein	383	509	89.0955	667	600	47.3762
MBURv2_210031	putative Fe-S containing enzyme	579	573	4.24264	666	713	33.234
MBURv2_130113	uridylate kinase	573	470	72.832	664	623	28.9914
MBURv2_210145	FKBP-type peptidyl-prolyl cis-trans isomerase	793	392	283.55	664	561	72.832
MBURv2_130462	RNA polymerase, beta prime subunit	469	419	35.3553	662	648	9.89949
MBURv2_130302	Serine--glyoxylate aminotransferase	172	253	57.2756	657	552	74.2462
MBURv2_60126	2,3,4,5-tetrahydropyridine-2-carboxylate N-succinyltransferase	404	411	4.94975	650	568	57.9828
MBURv2_30140	Argininosuccinate synthase	445	436	6.36396	649	602	33.234
MBURv2_50426	aspartyl-tRNA synthetase	355	390	24.7487	639	633	4.24264
MBURv2_130811	Propeptide, PepSY amd peptidase M4	374	397	16.2635	638	540	69.2965
MBURv2_210303	ribose 5-phosphate isomerase, constitutive	546	512	24.0416	638	547	64.3467
MBURv2_130568	aspartate 1-decarboxylase	165	425	183.848	636	604	22.6274
MBURv2_30039	putative FAD-dependent pyridine nucleotide-disulphide oxidoreductase; nitrate or nitrite reductase subunit	541	683	100.409	631	646	10.6066
MBURv2_130583	conserved protein of unknown function	213	385	121.622	629	543	60.8112
MBURv2_50052	protein of unknown function	425	213	149.907	627	399	161.22
MBURv2_160311	conserved protein of unknown function	455	614	112.43	624	604	14.1421
MBURv2_160122	Rhodanese domain protein	399	624	159.099	619	686	47.3762
MBURv2_210398	Signal Recognition Particle (SRP) component with 4.5S RNA (ffs)	385	399	9.89949	617	563	38.1838
MBURv2_160307	conserved protein of unknown function	577	631	38.1838	616	604	8.48528
MBURv2_210307	protein of unknown function	369	286	58.6899	612	411	142.128
MBURv2_50078	Tungsten-containing NAD-dependent formate dehydrogenase, alpha subunit	367	419	36.7696	611	498	79.9031
MBURv2_130417	acetolactate synthase III, thiamin-dependent, small subunit	584	580	2.82843	604	635	21.9203
MBURv2_210522	protein of unknown function	563	526	26.163	604	594	7.07107
MBURv2_130310	malate dehydrogenase	504	754	176.777	603	614	7.77817
MBURv2_210027	SecYEG protein translocase auxillary subunit	476	545	48.7904	598	655	40.3051
MBURv2_50079	Tungsten-containing NAD-dependent formate dehydrogenase, beta subunit	408	380	19.799	592	459	94.0452
MBURv2_160245	Propeptide PepSY amd peptidase M4	339	574	166.17	590	597	4.94975
MBURv2_20176	cytidylate kinase	411	541	91.9239	588	626	26.8701
MBURv2_130486	cell wall structural complex MreBCD, actin-like component MreB	342	411	48.7904	585	535	35.3553
MBURv2_130715	conserved protein of unknown function	357	313	31.1127	584	499	60.1041
MBURv2_30034	conserved protein of unknown function	735	640	67.1751	580	573	4.94975
MBURv2_210076	conserved exported protein of unknown function	484	545	43.1335	579	490	62.9325
MBURv2_50028	threonine synthase, pyridoxal-5'-phosphate-dependent enzyme	254	425	120.915	576	528	33.9411
MBURv2_160121	GTP-binding protein	421	358	44.5477	569	548	14.8492
MBURv2_50427	Regulatory protein, FmdB family	158	328	120.208	564	473	64.3467
MBURv2_130721	heat shock protein 15	399	505	74.9533	562	543	13.435
MBURv2_210189	putative dehydrogenase XoxF	535	526	6.36396	562	569	4.94975
MBURv2_260019	putative radical SAM protein	365	414	34.6482	562	495	47.3762
MBURv2_20426	acetyl-CoA carboxylase, beta (carboxyltranferase) subunit	399	482	58.6899	561	548	9.19239
MBURv2_130185	riboflavin synthase beta chain	292	459	118.087	561	560	0.707107
MBURv2_50443	3-oxoacyl-[acyl-carrier-protein] synthase I	406	393	9.19239	560	539	14.8492
MBURv2_130109	1-deoxy-D-xylulose 5-phosphate reductoisomerase	463	481	12.7279	558	579	14.8492
MBURv2_120142	NAD(P)-dependent methylenetetrahydromethanopterin dehydrogenase	479	418	43.1335	555	467	62.2254
MBURv2_130601	Ubiquinol-cytochrome c reductase iron-sulfur subunit	537	440	68.5894	555	511	31.1127
MBURv2_30027	acetyl-CoA carboxylase, biotin carboxylase subunit	466	569	72.832	553	524	20.5061
MBURv2_10022	Methyltransferase domain family	206	187	13.435	552	530	15.5563
MBURv2_80088	branched-chain amino acid transferase	406	326	56.5685	552	480	50.9117
MBURv2_60011	protease, ATP-dependent zinc-metallo	453	421	22.6274	550	575	17.6777
MBURv2_210137	peptidase component of the HslUV protease	406	300	74.9533	549	426	86.9741
MBURv2_210288	protein of unknown function	351	366	10.6066	548	503	31.8198
MBURv2_160120	imidazoleglycerol-phosphate dehydratase	249	386	96.8736	546	529	12.0208
MBURv2_160117	imidazole glycerol phosphate synthase, catalytic subunit with HisH	381	407	18.3848	545	581	25.4558
MBURv2_60016	carbamoyl phosphate synthetase small subunit, glutamine amidotransferase	353	363	7.07107	544	491	37.4767
MBURv2_130181	conserved exported protein of unknown function	629	553	53.7401	542	589	33.234
MBURv2_30163	conserved protein of unknown function	541	437	73.5391	540	415	88.3883
MBURv2_50072	heat shock protein	161	203	29.6985	540	415	88.3883
MBURv2_80047	isopentenyl-adenosine A37 tRNA methylthiolase	469	469	0	540	524	11.3137
MBURv2_20227	Cytochrome c oxidase assembly protein CtaG	568	550	12.7279	537	530	4.94975
MBURv2_50305	3-oxoacyl-[acyl-carrier-protein] synthase III	386	339	33.234	537	475	43.8406
MBURv2_130252	protein of unknown function	673	607	46.669	537	421	82.0244
MBURv2_130096	conserved exported protein of unknown function	654	528	89.0955	536	525	7.77817
MBURv2_130812	putative TonB-dependent receptor	289	316	19.0919	535	508	19.0919
MBURv2_20235	RNA polymerase, sigma 32 (sigma H) factor	171	285	80.6102	532	484	33.9411
MBURv2_50131	conserved protein of unknown function	1009	827	128.693	531	524	4.94975
MBURv2_160179	conserved hypothetical protein	234	274	28.2843	531	467	45.2548
MBURv2_30141	conserved protein of unknown function	632	546	60.8112	529	519	7.07107
MBURv2_50296	GTP cyclohydrolase I	305	312	4.94975	529	454	53.033
MBURv2_160289	Sodium/glutamate symporter	528	501	19.0919	525	491	24.0416
MBURv2_130615	conserved exported protein of unknown function	223	247	16.9706	524	733	147.785
MBURv2_130112	ribosome recycling factor	452	398	38.1838	521	531	7.07107
MBURv2_130177	translation initiation factor IF-2	318	248	49.4975	520	486	24.0416
MBURv2_210301	MxaL protein involved in methanol oxidation	356	535	126.572	520	605	60.1041
MBURv2_160087	Multicopper oxidase type 2	647	647	0	517	539	15.5563
MBURv2_210349	leucyl-tRNA synthetase	563	621	41.0122	517	527	7.07107
MBURv2_10083	conserved protein of unknown function	166	205	27.5772	516	394	86.267
MBURv2_130184	transcription antitermination protein	673	455	154.149	516	534	12.7279
MBURv2_60346	putative peroxiredoxin bcp	431	509	55.1543	513	474	27.5772
MBURv2_130581	membrane ATPase of the MinC-MinD-MinE system	357	334	16.2635	513	433	56.5685
MBURv2_20424	tryptophan synthase, beta subunit	384	406	15.5563	512	514	1.41421
MBURv2_160030	3-deoxy-D-arabino-heptulosonate-7-phosphate synthase, phenylalanine repressible	317	273	31.1127	512	449	44.5477
MBURv2_20027	protein of unknown function	264	344	56.5685	510	570	42.4264
MBURv2_120048	conserved exported protein of unknown function	634	472	114.551	510	554	31.1127
MBURv2_130382	NhaD-type Na+(Li+)/H+ antiporter	384	389	3.53553	510	579	48.7904
MBURv2_80026	phenylalanine tRNA synthetase, beta subunit	333	300	23.3345	509	499	7.07107
MBURv2_60014	transcription elongation factor	274	366	65.0538	507	487	14.1421
MBURv2_130485	protein of unknown function	696	1123	301.935	505	698	136.472
MBURv2_210051	conserved protein of unknown function	1083	786	210.011	505	619	80.6102
MBURv2_20425	tryptophan synthase alpha chain	379	375	2.82843	503	498	3.53553
MBURv2_130176	30s ribosome binding factor	360	230	91.9239	502	424	55.1543
MBURv2_130932	NAD-linked formate dehydrogenase, molybdenum containing, delta subunit	409	400	6.36396	502	392	77.7817
MBURv2_80038	aspartate aminotransferase A	162	241	55.8614	501	395	74.9533
MBURv2_80070	ammonium transporter	498	617	84.1457	499	540	28.9914
MBURv2_130810	protein of unknown function	335	401	46.669	498	493	3.53553
MBURv2_160119	imidazole glycerol phosphate synthase, glutamine amidotransferase subunit with HisF	321	343	15.5563	498	453	31.8198
MBURv2_190100	UDP-3-O-acyl N-acetylglucosamine deacetylase	339	372	23.3345	497	480	12.0208
MBURv2_60025	putative dihydroxyacid dehydratase (ilvD-like)	169	277	76.3675	496	438	41.0122
MBURv2_130662	conserved membrane protein of unknown function	425	414	7.77817	496	536	28.2843
MBURv2_160092	IMP dehydrogenase	315	264	36.0624	496	486	7.07107
MBURv2_20170	DNA gyrase (type II topoisomerase), subunit A	362	331	21.9203	494	465	20.5061
MBURv2_50304	fatty acid/phospholipid synthesis protein	417	319	69.2965	493	467	18.3848
MBURv2_20172	bifuctional protein [Includes: chorismate mutase P; prephenate dehydratase ]	441	384	40.3051	492	486	4.24264
MBURv2_120143	NAD(P)-dependent methylenetetrahydromethanopterin dehydrogenase	456	443	9.19239	490	484	4.24264
MBURv2_50043	conserved protein of unknown function	611	551	42.4264	489	566	54.4472
MBURv2_130576	conserved protein of unknown function	490	451	27.5772	488	498	7.07107
MBURv2_130584	hypothetical protein; putative nucleoside triphosphate hydrolase domain	487	432	38.8909	487	493	4.24264
MBURv2_60015	carbamoyl-phosphate synthase large subunit	356	400	31.1127	485	493	5.65685
MBURv2_160031	Thiazole synthase	223	285	43.8406	484	445	27.5772
MBURv2_30029	3-dehydroquinate dehydratase, type II	467	487	14.1421	482	454	19.799
MBURv2_50417	putative signal transduction protein with CBS domains	528	699	120.915	480	481	0.707107
MBURv2_210044	conserved protein of unknown function	338	364	18.3848	480	426	38.1838
MBURv2_20226	conserved protein of unknown function	573	617	31.1127	479	515	25.4558
MBURv2_210277	acetyl-CoA carboxylase, carboxytransferase, alpha subunit	296	241	38.8909	476	409	47.3762
MBURv2_210131	phosphoglycerate kinase	378	226	107.48	473	407	46.669
MBURv2_220011	oligoribonuclease	287	278	6.36396	471	398	51.6188
MBURv2_130078	Oxidoreductase FAD/NAD(P)-binding domain protein	564	476	62.2254	466	424	29.6985
MBURv2_130060	Pyruvate carboxylase subunit B	267	281	9.89949	464	418	32.5269
MBURv2_80095	FMN reductase (NADH) RutF	451	354	68.5894	461	412	34.6482
MBURv2_30044	protein of unknown function	207	352	102.53	458	363	67.1751
MBURv2_250094	Alkaline protease secretion ATP-binding protein AprD	335	290	31.8198	456	435	14.8492
MBURv2_260017	Squalene--hopene cyclase	396	390	4.24264	454	375	55.8614
MBURv2_130706	conserved protein of unknown function	916	820	67.8823	451	506	38.8909
MBURv2_20013	adenylosuccinate synthetase	348	322	18.3848	450	450	0
MBURv2_20404	2-dehydro-3-deoxyphosphooctonate aldolase	209	292	58.6899	448	422	18.3848
MBURv2_130179	conserved hypothetical protein	197	239	29.6985	447	366	57.2756
MBURv2_220012	seryl-tRNA synthetase, also charges selenocysteinyl-tRNA with serine	321	289	22.6274	447	430	12.0208
MBURv2_60041	glycine cleavage complex lipoylprotein	408	328	56.5685	446	408	26.8701
MBURv2_130180	protein of unknown function	580	933	249.609	445	642	139.3
MBURv2_130693	Glycogen phosphorylase	363	323	28.2843	445	434	7.77817
MBURv2_160098	5,10-methylenetetrahydrofolate reductase	450	402	33.9411	445	456	7.77817
MBURv2_220022	conserved hypothetical protein	335	345	7.07107	445	422	16.2635
MBURv2_130110	Phosphatidate cytidylyltransferase	380	409	20.5061	444	474	21.2132
MBURv2_60186	Tryptophan--tRNA ligase	309	329	14.1421	443	407	25.4558
MBURv2_60352	sulfate adenylyltransferase, subunit 2	259	323	45.2548	442	368	52.3259
MBURv2_210152	adenylate kinase	245	261	11.3137	440	413	19.0919
MBURv2_210328	phosphoribosylaminoimidazole synthetase	284	241	30.4056	439	375	45.2548
MBURv2_130539	conserved protein of unknown function	551	379	121.622	438	398	28.2843
MBURv2_210034	conserved protein of unknown function	272	239	23.3345	433	415	12.7279
MBURv2_260011	protein of unknown function	1354	681	475.883	433	499	46.669
MBURv2_50356	conserved protein of unknown function	415	242	122.329	432	316	82.0244
MBURv2_130943	SEC-C motif domain protein	159	252	65.7609	431	383	33.9411
MBURv2_210179	glucose-1-phosphate adenylyltransferase	423	375	33.9411	430	413	12.0208
MBURv2_130005	conserved protein of unknown function	334	340	4.24264	429	387	29.6985
MBURv2_130392	conserved protein of unknown function	561	593	22.6274	429	479	35.3553
MBURv2_130011	pyruvate dehydrogenase, decarboxylase component E1, thiamin-binding	296	331	24.7487	426	383	30.4056
MBURv2_50099	protein of unknown function	384	410	18.3848	425	378	33.234
MBURv2_130858	conserved exported protein of unknown function	57	106	34.6482	422	236	131.522
MBURv2_210055	Cupin 2 conserved barrel domain protein	341	385	31.1127	422	368	38.1838
MBURv2_20010	modulator for HflB protease specific for phage lambda cII repressor	791	309	340.825	419	411	5.65685
MBURv2_130013	lipoamide dehydrogenase, E3 component is part of three enzyme complexes	272	349	54.4472	419	389	21.2132
MBURv2_250031	Protein phosphatase CheZ	336	363	19.0919	419	405	9.89949
MBURv2_10082	conserved protein of unknown function	232	192	28.2843	418	359	41.7193
MBURv2_160321	conserved exported protein of unknown function	417	421	2.82843	418	428	7.07107
MBURv2_130694	preprotein translocase subunit, ATPase	342	276	46.669	416	406	7.07107
MBURv2_60150	Transcriptional regulator	200	262	43.8406	415	355	42.4264
MBURv2_130253	Ribonuclease E (RNase E)	246	283	26.163	415	350	45.9619
MBURv2_210351	Cobyrinic acid ac-diamide synthase	234	385	106.773	414	415	0.707107
MBURv2_130025	protein of unknown function	373	402	20.5061	413	470	40.3051
MBURv2_60327	alanyl-tRNA synthetase	364	372	5.65685	412	420	5.65685
MBURv2_20305	putative stress-induced morphogen BolA protein	159	292	94.0452	409	322	61.5183
MBURv2_190085	S-adenosyl-dependent methyltransferase activity on membrane-located substrates	676	384	206.475	408	423	10.6066
MBURv2_210317	Protein smg homolog	465	396	48.7904	408	366	29.6985
MBURv2_130415	CDP-diacylglycerol/serine O-phosphatidyltransferase	388	516	90.5097	407	463	39.598
MBURv2_130630	coenzyme PQQ synthesis protein B (Coenzyme PQQ synthesis protein V)	419	363	39.598	406	358	33.9411
MBURv2_130678	putative chaperone involved in Fe-S cluster assembly and activation; hesB-like	288	427	98.2878	406	441	24.7487
MBURv2_130731	Cytochrome c class I	422	282	98.9949	406	363	30.4056
MBURv2_60064	conserved hypothetical protein	215	179	25.4558	405	373	22.6274
MBURv2_130169	protein of unknown function	631	717	60.8112	404	576	121.622
MBURv2_160055	pyrroline-5-carboxylate reductase	210	268	41.0122	404	372	22.6274
MBURv2_240094	conserved hypothetical protein	401	309	65.0538	404	363	28.9914
MBURv2_10081	conserved protein of unknown function	110	86	16.9706	403	344	41.7193
MBURv2_130106	Disulfide bond isomerase, DsbC/G-like protein	351	281	49.4975	402	384	12.7279
MBURv2_210387	Flagellar hook-associated 2 domain protein	312	212	70.7107	402	432	21.2132
MBURv2_20171	3-phosphoserine/phosphohydroxythreonine aminotransferase	241	293	36.7696	401	362	27.5772
MBURv2_250030	chemotaxis regulator transmitting signal to flagellar motor component	209	263	38.1838	401	312	62.9325
MBURv2_130685	Carboxy-terminal-processing protease	390	346	31.1127	398	379	13.435
MBURv2_50425	Quinolinate synthase A	373	326	33.234	396	399	2.12132
MBURv2_180001	protein of unknown function	540	414	89.0955	396	434	26.8701
MBURv2_180002	protein of unknown function	423	421	1.41421	394	422	19.799
MBURv2_60039	Carbohydrate kinase	280	262	12.7279	392	368	16.9706
MBURv2_130263	conserved hypothetical protein	255	320	45.9619	391	373	12.7279
MBURv2_50109	Hexulose-6-phosphate synthase and isomerase	585	501	59.397	390	393	2.12132
MBURv2_60013	putative RNA-binding protein	522	278	172.534	390	352	26.8701
MBURv2_130259	(3R)-hydroxymyristol acyl carrier protein dehydratase	314	319	3.53553	390	400	7.07107
MBURv2_20300	putative transcriptional coactivator/pterin dehydratase	360	435	53.033	388	349	27.5772
MBURv2_50160	rubredoxin	363	639	195.161	388	420	22.6274
MBURv2_60357	chemotaxis regulator transmitting signal to flagellar motor component	408	373	24.7487	388	341	33.234
MBURv2_130631	coenzyme PQQ synthesis protein C (Coenzyme PQQ synthesis protein I)	297	351	38.1838	388	354	24.0416
MBURv2_20029	PpiC-type peptidyl-prolyl cis-trans isomerase	262	264	1.41421	387	383	2.82843
MBURv2_50111	Single-stranded DNA-binding protein	294	269	17.6777	387	311	53.7401
MBURv2_130130	conserved exported protein of unknown function	229	237	5.65685	387	323	45.2548
MBURv2_130559	aminopeptidase A, a cyteinylglycinase	244	325	57.2756	387	357	21.2132
MBURv2_130717	1-hydroxy-2-methyl-2-(E)-butenyl 4-diphosphate reductase, 4Fe-4S protein	341	292	34.6482	387	299	62.2254
MBURv2_160295	transcription termination factor	166	228	43.8406	387	320	47.3762
MBURv2_20430	amidophosphoribosyltransferase	248	286	26.8701	385	366	13.435
MBURv2_30098	Cell division protein ZipA	456	449	4.94975	384	406	15.5563
MBURv2_130108	zinc metallopeptidase	367	441	52.3259	384	455	50.2046
MBURv2_210259	putative enzyme	322	262	42.4264	381	357	16.9706
MBURv2_130603	Cytochrome c1	421	383	26.8701	380	373	4.94975
MBURv2_130414	2-isopropylmalate synthase	225	244	13.435	379	342	26.163
MBURv2_60404	conserved protein of unknown function	453	514	43.1335	378	421	30.4056
MBURv2_130111	undecaprenyl pyrophosphate synthase	341	342	0.707107	377	382	3.53553
MBURv2_250082	conserved exported protein of unknown function	692	623	48.7904	376	362	9.89949
MBURv2_130121	Glutamate synthase (NADPH)	224	260	25.4558	375	329	32.5269
MBURv2_130383	Sulfite reductase (NADPH) hemoprotein beta-component	242	286	31.1127	375	336	27.5772
MBURv2_130397	conserved protein of unknown function	246	240	4.24264	375	337	26.8701
MBURv2_50444	beta-hydroxydecanoyl thioester dehydrase	321	179	100.409	373	359	9.89949
MBURv2_130162	conserved membrane protein of unknown function	280	376	67.8823	373	351	15.5563
MBURv2_160293	protein that protects iron-sulfur proteins against oxidative damage	319	294	17.6777	372	268	73.5391
MBURv2_230007	Tol-pal system protein YbgF	489	372	82.7315	372	365	4.94975
MBURv2_20423	N-(5'-phosphoribosyl)anthranilate isomerase (PRAI)	236	291	38.8909	370	337	23.3345
MBURv2_130198	pseudopilin, cryptic, general secretion pathway	316	280	25.4558	370	336	24.0416
MBURv2_160362	conserved membrane protein of unknown function	347	403	39.598	370	411	28.9914
MBURv2_20309	conserved protein of unknown function	284	248	25.4558	369	313	39.598
MBURv2_130525	glycine tRNA synthetase, alpha subunit	255	258	2.12132	369	327	29.6985
MBURv2_160123	Tellurite resistance methyltransferase, TehB, core	400	279	85.5599	369	343	18.3848
MBURv2_30038	nitrate reductase, large subunit	334	407	51.6188	368	348	14.1421
MBURv2_30058	conserved exported protein of unknown function	415	329	60.8112	367	321	32.5269
MBURv2_130012	Pyruvate dehydrogenase E2 component; dihydrolipoamide acetyltransferase	260	337	54.4472	366	351	10.6066
MBURv2_130578	protein of unknown function	348	451	72.832	366	309	40.3051
MBURv2_160180	DNA-binding transcriptional dual regulator	186	221	24.7487	366	292	52.3259
MBURv2_160431	conserved protein of unknown function	211	207	2.82843	365	340	17.6777
MBURv2_60241	Hydroxylamine oxidoreductase	489	404	60.1041	364	389	17.6777
MBURv2_210146	conserved exported protein of unknown function	388	355	23.3345	364	399	24.7487
MBURv2_50430	protein of unknown function	797	947	106.066	362	530	118.794
MBURv2_160526	conserved exported protein of unknown function	630	505	88.3883	362	443	57.2756
MBURv2_60117	Formylmethanofuran--tetrahydromethanopterin formyltransferase	271	311	28.2843	361	362	0.707107
MBURv2_130175	tRNA pseudouridine synthase	317	223	66.468	361	367	4.24264
MBURv2_210171	conserved protein of unknown function	539	387	107.48	361	336	17.6777
MBURv2_50074	chaperone Hsp40, co-chaperone with DnaK	289	173	82.0244	360	368	5.65685
MBURv2_10048	Tyrosine recombinase XerC (fragment)	441	403	26.8701	359	378	13.435
MBURv2_130178	transcription termination/antitermination L factor	195	205	7.07107	359	309	35.3553
MBURv2_20028	protein of unknown function	725	424	212.839	358	452	66.468
MBURv2_60024	SH3 type 3 domain protein	257	286	20.5061	358	313	31.8198
MBURv2_210231	conserved protein of unknown function	173	174	0.707107	358	277	57.2756
MBURv2_130605	ClpXP protease specificity-enhancing factor	253	343	63.6396	357	307	35.3553
MBURv2_210028	SecYEG protein translocase auxillary subunit	357	340	12.0208	357	425	48.0833
MBURv2_210050	conserved exported protein of unknown function	536	279	181.726	357	312	31.8198
MBURv2_20012	ATP phosphoribosyltransferase	329	309	14.1421	355	370	10.6066
MBURv2_210350	conserved protein of unknown function	198	281	58.6899	355	320	24.7487
MBURv2_130258	UDP-N-acetylglucosamine acetyltransferase	329	340	7.77817	354	390	25.4558
MBURv2_210092	isoleucyl-tRNA synthetase	314	312	1.41421	354	366	8.48528
MBURv2_210290	DNA binding response regulator MxaB, LuxR family, involved in regulation of methanol oxidation	252	257	3.53553	354	317	26.163
MBURv2_130663	Orotidine 5'-phosphate decarboxylase	336	300	25.4558	353	346	4.94975
MBURv2_260039	hydroxymethylbilane synthase	197	232	24.7487	353	347	4.24264
MBURv2_160113	Sec-independent protein translocase protein TatB	284	319	24.7487	352	366	9.89949
MBURv2_50058	RNA polymerase, sigma S (sigma 38) factor	646	545	71.4178	351	357	4.24264
MBURv2_190089	UDP-N-acetylmuramoyl-tripeptide:D-alanyl-D-alanine ligase	371	289	57.9828	351	358	4.94975
MBURv2_20403	CTP synthetase	298	173	88.3883	350	295	38.8909
MBURv2_130604	stringent starvation protein A	212	255	30.4056	350	285	45.9619
MBURv2_20025	DNA-binding ATP-dependent protease La	252	196	39.598	349	320	20.5061
MBURv2_20078	regulatory protein for ClpA substrate specificity	296	294	1.41421	347	280	47.3762
MBURv2_60050	Na+/H+ antiporter NhaD	227	243	11.3137	347	364	12.0208
MBURv2_210224	putative toxin component	322	150	121.622	347	258	62.9325
MBURv2_210261	putative peptidase	260	288	19.799	347	351	2.82843
MBURv2_210153	3-isopropylmalate isomerase subunit, dehydratase component	257	301	31.1127	346	346	0
MBURv2_250108	thioredoxin reductase, FAD/NAD(P)-binding	319	225	66.468	346	293	37.4767
MBURv2_30037	putative Ribonuclease T(1)	336	314	15.5563	345	326	13.435
MBURv2_60122	Protein FwdA	341	289	36.7696	345	335	7.07107
MBURv2_210289	protein of unknown function	171	244	51.6188	345	332	9.19239
MBURv2_130010	citrate synthase	275	247	19.799	344	289	38.8909
MBURv2_130059	acetyl-CoA carboxylase, biotin carboxylase subunit	258	268	7.07107	344	333	7.77817
MBURv2_60123	Formylmethanofuran dehydrogenase subunit B	337	302	24.7487	342	344	1.41421
MBURv2_130676	Peptidase M23B	313	367	38.1838	342	297	31.8198
MBURv2_50360	Lactoylglutathione lyase	296	288	5.65685	341	298	30.4056
MBURv2_60181	thiamin (thiazole moiety) biosynthesis protein	59	155	67.8823	341	341	0
MBURv2_130586	RNA polymerase, sigma 54 (sigma N) factor	271	249	15.5563	341	317	16.9706
MBURv2_60326	aspartate kinase	368	203	116.673	340	317	16.2635
MBURv2_120144	Response regulator GacA	298	263	24.7487	339	318	14.8492
MBURv2_30146	3-isopropylmalate dehydrogenase	204	161	30.4056	338	311	19.0919
MBURv2_210029	protein of unknown function	446	453	4.94975	338	429	64.3467
MBURv2_130732	protein of unknown function	181	250	48.7904	337	308	20.5061
MBURv2_60354	ATP-sulfurylase, subunit 1	213	250	26.163	336	297	27.5772
MBURv2_160177	protein of unknown function	440	484	31.1127	336	400	45.2548
MBURv2_210225	Transcriptional regulator, XRE family	94	175	57.2756	336	308	19.799
MBURv2_130281	conserved exported protein of unknown function	274	282	5.65685	334	289	31.8198
MBURv2_240072	conserved protein of unknown function	222	203	13.435	333	256	54.4472
MBURv2_20079	ATPase and specificity subunit of ClpA-ClpP ATP-dependent serine protease, chaperone activity	391	366	17.6777	332	323	6.36396
MBURv2_210150	conserved protein of unknown function	124	228	73.5391	332	301	21.9203
MBURv2_50026	putative aminotransferase, PLP-dependent	264	230	24.0416	331	313	12.7279
MBURv2_60066	conserved protein of unknown function	348	578	162.635	331	310	14.8492
MBURv2_130007	N5-carboxyaminoimidazole ribonucleotide mutase	229	173	39.598	331	305	18.3848
MBURv2_160056	conserved protein of unknown function	212	253	28.9914	331	312	13.435
MBURv2_210266	Transcriptional regulator, TetR family	435	384	36.0624	331	324	4.94975
MBURv2_30026	methylase for 50S ribosomal subunit protein L11	304	319	10.6066	330	330	0
MBURv2_50051	Histone family protein nucleoid-structuring protein H-NS	164	160	2.82843	330	277	37.4767
MBURv2_130582	cell division topological specificity factor	163	226	44.5477	330	272	41.0122
MBURv2_130562	RDD domain containing protein (fragment)	432	266	117.38	329	338	6.36396
MBURv2_210043	conserved exported protein of unknown function	344	247	68.5894	329	328	0.707107
MBURv2_130524	glycine tRNA synthetase, beta subunit	240	245	3.53553	327	300	19.0919
MBURv2_130522	conserved exported protein of unknown function	167	221	38.1838	326	311	10.6066
MBURv2_130632	conserved protein of unknown function	372	332	28.2843	326	315	7.77817
MBURv2_130689	Rhodanese domain protein	158	217	41.7193	326	283	30.4056
MBURv2_210198	cysteinyl-tRNA synthetase	138	194	39.598	326	295	21.9203
MBURv2_30110	dihydrodipicolinate synthase	199	208	6.36396	325	307	12.7279
MBURv2_50340	conserved protein of unknown function	549	440	77.0746	325	357	22.6274
MBURv2_210355	Cpn10 chaperonin GroES, small subunit of GroESL	30	86	39.598	325	246	55.8614
MBURv2_210180	Alpha-mannosidosis/Glycoside hydrolase, family 57	504	381	86.9741	324	344	14.1421
MBURv2_10044	Cytosine-specific methyltransferase	129	165	25.4558	323	266	40.3051
MBURv2_60022	acetylornithine aminotransferase	197	160	26.163	323	269	38.1838
MBURv2_60116	Formylmethanofuran dehydrogenase subunit C	311	267	31.1127	323	331	5.65685
MBURv2_160221	glucose-6-phosphate dehydrogenase	290	239	36.0624	323	308	10.6066
MBURv2_210147	protein of unknown function	415	385	21.2132	322	375	37.4767
MBURv2_50075	dihydrodipicolinate reductase	150	163	9.19239	321	328	4.94975
MBURv2_50329	peptide chain release factor 2	210	255	31.8198	321	313	5.65685
MBURv2_20196	inositol monophosphatase	236	240	2.82843	320	291	20.5061
MBURv2_20335	conserved protein of unknown function	337	304	23.3345	320	294	18.3848
MBURv2_120067	fused putative transporter subunits of ABC superfamily: ATP-binding components	241	228	9.19239	320	279	28.9914
MBURv2_130313	serine hydroxymethyltransferase	229	243	9.89949	320	295	17.6777
MBURv2_130607	conserved protein of unknown function	255	226	20.5061	320	283	26.163
MBURv2_190087	transpeptidase involved in septal peptidoglycan synthesis (penicillin-binding protein 3)	325	300	17.6777	320	344	16.9706
MBURv2_260024	geranyltranstransferase	58	171	79.9031	320	285	24.7487
MBURv2_130597	UDP-N-acetylglucosamine 1-carboxyvinyltransferase	199	219	14.1421	319	299	14.1421
MBURv2_130817	ribonuclease PH (RNase PH), tRNA nucleotidyltransferase	302	209	65.7609	319	290	20.5061
MBURv2_210543	conserved exported protein of unknown function	195	162	23.3345	319	239	56.5685
MBURv2_120085	4-hydroxy-3-methylbut-2-en-1-yl diphosphate synthase	192	215	16.2635	318	287	21.9203
MBURv2_60107	putative dual serine/threonine-protein kinase/phosphatase	290	306	11.3137	317	295	15.5563
MBURv2_250099	SAPC family protein	307	257	35.3553	317	272	31.8198
MBURv2_10032	protein of unknown function	403	333	49.4975	316	316	0
MBURv2_160084	YceI family protein	365	247	83.4386	316	320	2.82843
MBURv2_210270	Toluene tolerance family protein	399	276	86.9741	316	264	36.7696
MBURv2_20009	putative GTPase	303	289	9.89949	315	300	10.6066
MBURv2_130009	multifunctional 2-keto-3-deoxygluconate 6-phosphate aldolase and 2-keto-4-hydroxyglutarate aldolase and oxaloacetate decarboxyla	308	226	57.9828	315	276	27.5772
MBURv2_130384	conserved protein of unknown function	38	228	134.35	315	291	16.9706
MBURv2_20310	Methyltransferase type 11	318	217	71.4178	314	278	25.4558
MBURv2_20163	periplasmic thioredoxin of cytochrome c-type biogenesis	330	275	38.8909	313	322	6.36396
MBURv2_130057	glutamyl-tRNA synthetase	283	247	25.4558	313	285	19.799
MBURv2_60061	cysteine synthase A, O-acetylserine sulfhydrolase A subunit	302	319	12.0208	312	313	0.707107
MBURv2_130225	Cytochrome P460	218	273	38.8909	312	283	20.5061
MBURv2_190035	Toxin higB-1	160	284	87.6812	312	268	31.1127
MBURv2_130026	bifunctional aconitate hydratase 2 and 2-methylisocitrate dehydratase	274	300	18.3848	311	325	9.89949
MBURv2_130279	DnaK-related protein	313	346	23.3345	311	357	32.5269
MBURv2_130400	conserved protein of unknown function	284	276	5.65685	311	286	17.6777
MBURv2_130189	transcriptional repressor of nrd genes	135	178	30.4056	310	296	9.89949
MBURv2_130634	coenzyme PQQ synthesis protein E (Coenzyme PQQ synthesis protein III)	309	263	32.5269	310	295	10.6066
MBURv2_160220	Thiol-disulfide isomerase and thioredoxin	248	246	1.41421	310	286	16.9706
MBURv2_160457	conserved protein of unknown function	129	203	52.3259	308	244	45.2548
MBURv2_130183	thiamin-monophosphate kinase	222	293	50.2046	307	332	17.6777
MBURv2_250029	protein of unknown function	232	247	10.6066	307	277	21.2132
MBURv2_50297	conserved protein of unknown function	136	395	183.141	306	342	25.4558
MBURv2_80044	putative protein involved in divalent ion export	213	210	2.12132	306	291	10.6066
MBURv2_210104	conserved protein of unknown function	466	368	69.2965	306	259	33.234
MBURv2_210278	putative AdoMet-dependent methyltransferase, UPF0004 family	259	236	16.2635	306	292	9.89949
MBURv2_80086	putative oxaloacetate decarboxylase gamma chain	231	247	11.3137	305	249	39.598
MBURv2_130325	3-dehydroquinate synthase	200	231	21.9203	305	304	0.707107
MBURv2_130119	Multicopper oxidase type 3	429	380	34.6482	304	312	5.65685
MBURv2_130580	putative septum site-determining protein MinC	386	318	48.0833	304	272	22.6274
MBURv2_130781	glucose-inhibited cell-division protein	252	222	21.2132	303	292	7.77817
MBURv2_160237	protease, ATP-dependent zinc-metallo	390	407	12.0208	303	316	9.19239
MBURv2_210265	phosphatidylglycerophosphate synthetase	262	286	16.9706	303	296	4.94975
MBURv2_120101	bifunctional 5,10-methylene-tetrahydrofolate dehydrogenase and 5,10-methylene-tetrahydrofolate cyclohydrolase	194	240	32.5269	302	256	32.5269
MBURv2_130816	dITP/XTP pyrophosphatase	278	344	46.669	302	370	48.0833
MBURv2_50310	Aminodeoxychorismate lyase	272	278	4.24264	301	301	0
MBURv2_60187	Type IV pilus assembly PilZ	145	243	69.2965	301	240	43.1335
MBURv2_60297	conserved protein of unknown function	363	270	65.7609	301	289	8.48528
MBURv2_130730	Thiol:disulfide interchange protein DsbA	154	239	60.1041	301	286	10.6066
MBURv2_190084	Protein MraZ	486	272	151.321	301	269	22.6274
MBURv2_210072	Oxaloacetate decarboxylase alpha chain	205	194	7.77817	301	259	29.6985
MBURv2_60329	DNA strand exchange and recombination protein with protease and nuclease activity	209	210	0.707107	299	297	1.41421
MBURv2_130602	Cytochrome b	351	314	26.163	299	319	14.1421
MBURv2_260023	1-deoxyxylulose-5-phosphate synthase, thiamine-requiring, FAD-requiring	196	252	39.598	299	282	12.0208
MBURv2_20199	DNA-binding transcriptional repressor	200	249	34.6482	298	227	50.2046
MBURv2_10039	protein of unknown function	81	138	40.3051	297	210	61.5183
MBURv2_130034	conserved exported protein of unknown function	309	288	14.8492	297	307	7.07107
MBURv2_20427	bifunctional folylpolyglutamate synthase and dihydrofolate synthase	302	271	21.9203	296	300	2.82843
MBURv2_120110	exoribonuclease R, RNase R	300	283	12.0208	296	278	12.7279
MBURv2_130552	Cell division protein ZapD	169	226	40.3051	296	274	15.5563
MBURv2_130122	Sulfite reductase [NADPH] flavoprotein alpha-component	214	201	9.19239	295	255	28.2843
MBURv2_20173	Histidinol-phosphate aminotransferase 2	344	243	71.4178	294	277	12.0208
MBURv2_160107	bifunctioal dihydroneopterin aldolase ; dihydroneopterin triphosphate 2'-epimerase	98	170	50.9117	294	225	48.7904
MBURv2_130257	ribonuclease HII, degrades RNA of DNA-RNA hybrids	293	265	19.799	293	336	30.4056
MBURv2_160291	rubredoxin	153	283	91.9239	293	320	19.0919
MBURv2_170005	protein of unknown function	641	253	274.357	293	308	10.6066
MBURv2_60062	purine nucleoside phosphoramidase	205	222	12.0208	292	290	1.41421
MBURv2_60082	Methenyltetrahydromethanopterin cyclohydrolase	221	195	18.3848	292	264	19.799
MBURv2_130569	Flagellar assembly factor FliW	320	283	26.163	292	292	0
MBURv2_60176	conserved protein of unknown function	442	327	81.3173	291	285	4.24264
MBURv2_210318	DNA topoisomerase 1	241	283	29.6985	291	284	4.94975
MBURv2_50076	exported protein of unknown function	301	249	36.7696	290	255	24.7487
MBURv2_50219	putative GTP-binding protein	104	125	14.8492	290	246	31.1127
MBURv2_130649	RNA polymerase, sigma 24 (sigma E) factor	354	252	72.1249	290	256	24.0416
MBURv2_160102	DNA primase	222	183	27.5772	290	292	1.41421
MBURv2_210032	Type IV pilus biogenesis/stability protein PilW	279	233	32.5269	290	299	6.36396
MBURv2_210033	histidyl tRNA synthetase	212	223	7.77817	289	292	2.12132
MBURv2_50041	protein of unknown function	241	274	23.3345	288	284	2.82843
MBURv2_60028	nucleotide hydrolase	340	257	58.6899	288	265	16.2635
MBURv2_130006	phosphoribosylaminoimidazole carboxylase ATPase subunit	151	146	3.53553	288	272	11.3137
MBURv2_230005	periplasmic protein	269	170	70.0036	288	264	16.9706
MBURv2_50084	conserved exported protein of unknown function	161	235	52.3259	287	246	28.9914
MBURv2_80046	putative enzyme with nucleoside triphosphate hydrolase domain	320	243	54.4472	287	279	5.65685
MBURv2_10031	DNA-invertase	212	242	21.2132	286	280	4.24264
MBURv2_20157	Cytochrome c biogenesis ATP-binding export protein CcmA	169	281	79.196	286	300	9.89949
MBURv2_50169	putative transcriptional regulator, Crp/Fnr family	165	223	41.0122	285	248	26.163
MBURv2_120046	Acireductone dioxygenase	171	254	58.6899	285	243	29.6985
MBURv2_190094	UDP-N-acetylmuramate:L-alanine ligase	230	248	12.7279	284	267	12.0208
MBURv2_210314	peptide deformylase	410	203	146.371	284	258	18.3848
MBURv2_160139	YcgL domain-containing protein Spro_2755	135	143	5.65685	283	238	31.8198
MBURv2_160518	deoxycytidine triphosphate deaminase	246	202	31.1127	283	266	12.0208
MBURv2_210276	protein of unknown function	300	272	19.799	283	268	10.6066
MBURv2_20428	putative Sporulation domain protein	327	303	16.9706	282	263	13.435
MBURv2_60063	gap repair protein	219	131	62.2254	282	276	4.24264
MBURv2_60021	monothiol glutaredoxin	376	260	82.0244	281	189	65.0538
MBURv2_130186	bifunctional protein [Includes: 3,4-dihydroxy-2-butanone 4-phosphate synthase; GTP cyclohydrolase II]	195	211	11.3137	280	272	5.65685
MBURv2_210136	molecular chaperone and ATPase component of HslUV protease	204	213	6.36396	280	229	36.0624
MBURv2_10050	Integrase family protein (fragment)	180	257	54.4472	279	233	32.5269
MBURv2_50326	conserved protein of unknown function	313	382	48.7904	279	322	30.4056
MBURv2_160114	TatABCE protein translocation system subunit	368	236	93.3381	279	285	4.24264
MBURv2_260012	conserved protein of unknown function	254	300	32.5269	278	282	2.82843
MBURv2_50027	homoserine dehydrogenase	412	229	129.401	277	270	4.94975
MBURv2_80065	sensory histidine kinase in two-component regulatory system with GlnG	133	173	28.2843	277	236	28.9914
MBURv2_130033	putative ABC transporter, ATPase	307	311	2.82843	277	309	22.6274
MBURv2_20142	Signal transduction histidine kinase	361	238	86.9741	276	254	15.5563
MBURv2_20407	4-diphosphocytidyl-2C-methyl-D-erythritol synthase	88	182	66.468	276	283	4.94975
MBURv2_130280	conserved protein of unknown function	294	296	1.41421	276	290	9.89949
MBURv2_20286	bacterioferritin, iron storage and detoxification protein	264	206	41.0122	275	225	35.3553
MBURv2_130653	GTP-binding membrane protein	256	226	21.2132	275	256	13.435
MBURv2_80045	putative metal-dependent hydrolase	132	159	19.0919	274	223	36.0624
MBURv2_120093	Protein-tyrosine kinase	250	261	7.77817	274	246	19.799
MBURv2_130031	dTDP-glucose 4,6-dehydratase	342	260	57.9828	274	281	4.94975
MBURv2_210230	conserved protein of unknown function	244	153	64.3467	274	258	11.3137
MBURv2_10045	conserved protein of unknown function	238	177	43.1335	272	238	24.0416
MBURv2_130633	Coenzyme PQQ synthesis protein D	159	205	32.5269	272	207	45.9619
MBURv2_20313	hypothetical protein	146	178	22.6274	271	238	23.3345
MBURv2_60298	conserved protein of unknown function	225	228	2.12132	271	235	25.4558
MBURv2_190086	Cell division protein FtsL	437	322	81.3173	271	248	16.2635
MBURv2_210281	ribosomal protein S6 modification protein	211	155	39.598	271	243	19.799
MBURv2_210561	Anti-sigma-28 factor, FlgM	113	211	69.2965	271	206	45.9619
MBURv2_240101	Alpha-L-glutamate ligase-related protein	190	227	26.163	270	269	0.707107
MBURv2_50057	Lipoprotein NlpD/LppB homolog	495	279	152.735	269	224	31.8198
MBURv2_60023	ornithine carbamoyltransferase	145	141	2.82843	269	222	33.234
MBURv2_130549	Chaperone protein DnaK	104	211	75.6604	269	252	12.0208
MBURv2_130596	Anti-sigma-factor antagonist	304	202	72.1249	269	245	16.9706
MBURv2_160356	protein associated with Co2+ and Mg2+ efflux	92	150	41.0122	269	231	26.8701
MBURv2_210116	Invasion gene expression up-regulator SirB	312	225	61.5183	269	259	7.07107
MBURv2_20166	Cytochrome c-type biogenesis protein CcmI	224	254	21.2132	268	287	13.435
MBURv2_30022	conserved protein of unknown function	81	197	82.0244	268	252	11.3137
MBURv2_60018	NADPH-dependent FMN reductase	346	438	65.0538	268	318	35.3553
MBURv2_130593	toluene transporter subunit: ATP-binding component of ABC superfamily	127	124	2.12132	268	224	31.1127
MBURv2_20431	o-acylhomoserine sulfhydrylase	205	225	14.1421	267	264	2.12132
MBURv2_130295	conserved protein of unknown function	255	243	8.48528	267	280	9.19239
MBURv2_160446	conserved protein of unknown function	203	177	18.3848	267	253	9.89949
MBURv2_160063	Phosphoribosylaminoimidazole-succinocarboxamide synthase	174	170	2.82843	266	230	25.4558
MBURv2_160234	methionyl-tRNA synthetase	203	181	15.5563	266	253	9.19239
MBURv2_210154	3-isopropylmalate isomerase subunit	248	239	6.36396	265	270	3.53553
MBURv2_50042	conserved protein of unknown function	289	305	11.3137	263	276	9.19239
MBURv2_60262	exported protein of unknown function	415	283	93.3381	263	276	9.19239
MBURv2_70001	Plasmid stabilization system	99	161	43.8406	263	200	44.5477
MBURv2_160281	conserved exported protein of unknown function	101	149	33.9411	263	249	9.89949
MBURv2_210563	Chemotaxis protein	263	198	45.9619	263	250	9.19239
MBURv2_260018	Squalene/phytoene synthase	190	221	21.9203	263	215	33.9411
MBURv2_20041	ATP-dependent RNA helicase	195	153	29.6985	262	217	31.8198
MBURv2_60350	protein of unknown function	1189	513	478.004	262	358	67.8823
MBURv2_130598	ATP-phosphoribosyltransferase	125	149	16.9706	262	226	25.4558
MBURv2_130622	exported protein of unknown function	247	213	24.0416	262	217	31.8198
MBURv2_130637	Prevent-host-death family protein	314	254	42.4264	262	257	3.53553
MBURv2_190018	conserved exported protein of unknown function	226	222	2.82843	262	257	3.53553
MBURv2_210232	putative enzyme	99	180	57.2756	262	246	11.3137
MBURv2_20065	putative branched-chain amino acid transport protein (ABC superfamily, atp_bind)	181	193	8.48528	261	241	14.1421
MBURv2_130700	putative iron-sulfur protein	179	263	59.397	261	261	0
MBURv2_190120	tRNA methyl transferase-like protein	175	162	9.19239	261	233	19.799
MBURv2_20161	periplasmic heme chaperone	290	265	17.6777	260	262	1.41421
MBURv2_60093	putative cytochrome c oxidase, CbaD subunit	57	169	79.196	260	230	21.2132
MBURv2_160286	putative TPR domain protein, component of TonB system	251	276	17.6777	260	272	8.48528
MBURv2_60185	protein of unknown function	322	427	74.2462	259	303	31.1127
MBURv2_130098	glutamyl-tRNA synthetase	304	188	82.0244	259	251	5.65685
MBURv2_210279	conserved exported protein of unknown function	213	201	8.48528	259	289	21.2132
MBURv2_130699	putative inner membrane subunit of an electron transport system	314	235	55.8614	258	228	21.2132
MBURv2_50029	protein of unknown function	252	246	4.24264	257	293	25.4558
MBURv2_50327	lysine tRNA synthetase, inducible	192	189	2.12132	257	243	9.89949
MBURv2_60263	conserved exported protein of unknown function	179	185	4.24264	257	239	12.7279
MBURv2_130587	putative lipopolysaccharide transport protein B: ATP-binding component of ABC superfamily	180	210	21.2132	257	252	3.53553
MBURv2_160447	conserved protein of unknown function	59	210	106.773	257	245	8.48528
MBURv2_220020	D-3-phosphoglycerate dehydrogenase	247	228	13.435	257	249	5.65685
MBURv2_260025	exonuclease VII small subunit	112	135	16.2635	257	203	38.1838
MBURv2_160258	HicA protein	99	140	28.9914	256	174	57.9828
MBURv2_160297	ATP-dependent RNA helicase	192	186	4.24264	256	225	21.9203
MBURv2_160301	dihydroxyacetone kinase, C-terminal domain	484	339	102.53	256	289	23.3345
MBURv2_250039	conserved protein of unknown function	100	228	90.5097	256	251	3.53553
MBURv2_250095	Type I secretion membrane fusion protein	249	186	44.5477	255	247	5.65685
MBURv2_20282	conserved exported protein of unknown function	643	164	338.704	252	222	21.2132
MBURv2_50236	SEC-C motif domain protein	128	148	14.1421	252	218	24.0416
MBURv2_210091	bifunctional riboflavin kinase and FAD synthetase	197	175	15.5563	252	241	7.77817
MBURv2_210334	conserved protein of unknown function	282	221	43.1335	252	217	24.7487
MBURv2_240091	UDP-3-O-acylglucosamine N-acyltransferase	168	195	19.0919	252	225	19.0919
MBURv2_60345	fructose-1,6-bisphosphatase	235	204	21.9203	251	221	21.2132
MBURv2_120049	protein of unknown function	484	383	71.4178	251	332	57.2756
MBURv2_130204	conserved protein of unknown function	140	184	31.1127	251	238	9.19239
MBURv2_130265	putative thymidine phosphorylase	210	289	55.8614	251	278	19.0919
MBURv2_210020	protein of unknown function	967	414	391.03	251	344	65.7609
MBURv2_250032	CheA signal transduction histidine kinase	221	242	14.8492	251	259	5.65685
MBURv2_210025	tRNA-guanine transglycosylase	133	143	7.07107	250	261	7.77817
MBURv2_210188	MxaJ-like protein	286	245	28.9914	250	229	14.8492
MBURv2_130650	conserved protein of unknown function	188	179	6.36396	249	202	33.234
MBURv2_160043	anthranilate phosphoribosyltransferase	193	181	8.48528	249	229	14.1421
MBURv2_240071	conserved protein of unknown function	143	147	2.82843	249	196	37.4767
MBURv2_240100	conserved membrane protein of unknown function	252	240	8.48528	249	254	3.53553
MBURv2_30018	fused IMP cyclohydrolase ; phosphoribosylaminoimidazolecarboxamide formyltransferase	145	162	12.0208	248	226	15.5563
MBURv2_50064	conserved protein of unknown function	92	194	72.1249	248	205	30.4056
MBURv2_50298	DNA mismatch repair protein MutS domain protein	260	261	0.707107	248	250	1.41421
MBURv2_160042	aminodeoxychorismate synthase, subunit II	147	190	30.4056	248	225	16.2635
MBURv2_210134	bifunctional 2-octaprenyl-6-methoxy-1,4-benzoquinone methylase and S-adenosylmethionine:2-DMK methyltransferase	93	175	57.9828	248	233	10.6066
MBURv2_210262	peptidase required for the maturation and secretion of the antibiotic peptide MccB17	176	154	15.5563	248	235	9.19239
MBURv2_230009	Queuosine biosynthesis protein queC	282	290	5.65685	248	263	10.6066
MBURv2_20007	conserved exported protein of unknown function	140	170	21.2132	247	231	11.3137
MBURv2_20201	FeS cluster assembly protein	322	218	73.5391	247	211	25.4558
MBURv2_130314	Formate--tetrahydrofolate ligase	156	212	39.598	247	252	3.53553
MBURv2_130322	uroporphyrinogen decarboxylase	220	239	13.435	247	280	23.3345
MBURv2_160155	conserved protein of unknown function	196	185	7.77817	247	239	5.65685
MBURv2_50083	conserved protein of unknown function	266	267	0.707107	246	241	3.53553
MBURv2_70002	conserved protein of unknown function	223	219	2.82843	246	206	28.2843
MBURv2_130297	conserved protein of unknown function	184	152	22.6274	246	226	14.1421
MBURv2_20215	conserved protein of unknown function	287	291	2.82843	244	299	38.8909
MBURv2_20479	conserved protein of unknown function	309	221	62.2254	244	219	17.6777
MBURv2_30052	conserved protein of unknown function	112	186	52.3259	244	231	9.19239
MBURv2_50334	conserved protein of unknown function	186	251	45.9619	244	222	15.5563
MBURv2_80064	fused DNA-binding response regulator in two-component regulatory system with GlnL: response regulator ; sigma54 interaction prot	130	189	41.7193	244	226	12.7279
MBURv2_210523	conserved protein of unknown function	144	270	89.0955	244	240	2.82843
MBURv2_240095	putative zinc metalloprotease YwhC	278	191	61.5183	244	242	1.41421
MBURv2_60114	conserved exported protein of unknown function	354	342	8.48528	243	226	12.0208
MBURv2_250071	putative signal transduction protein with CBS domains	277	137	98.9949	243	236	4.94975
MBURv2_20440	bifunctional 3-demethylubiquinone-9 3-methyltransferase and 2-octaprenyl-6-hydroxy phenol methylase	37	200	115.258	242	195	33.234
MBURv2_50059	putative nitrilase (NthA-like)	131	240	77.0746	242	243	0.707107
MBURv2_60003	Alpha amylase catalytic region	211	216	3.53553	242	239	2.12132
MBURv2_60252	conserved protein of unknown function	247	240	4.94975	242	212	21.2132
MBURv2_130557	valyl-tRNA synthetase	235	218	12.0208	242	238	2.82843
MBURv2_130038	conserved protein of unknown function	221	248	19.0919	241	206	24.7487
MBURv2_130398	conserved protein of unknown function	229	181	33.9411	241	187	38.1838
MBURv2_210135	conserved protein of unknown function	253	199	38.1838	241	200	28.9914
MBURv2_10043	Protein UmuD (modular protein)	131	87	31.1127	240	205	24.7487
MBURv2_30096	NADPH-dependent 7-cyano-7-deazaguanine reductase	156	157	0.707107	240	195	31.8198
MBURv2_220024	component of RuvABC resolvasome, regulatory subunit	158	143	10.6066	240	227	9.19239
MBURv2_60336	Oxidoreductase domain protein	140	173	23.3345	239	216	16.2635
MBURv2_130029	ferredoxin (4Fe-4S cluster-containing protein) (fdx-like)	35	117	57.9828	239	200	27.5772
MBURv2_160091	GMP synthetase (glutamine aminotransferase)	170	134	25.4558	239	248	6.36396
MBURv2_160228	protein of unknown function	376	631	180.312	239	262	16.2635
MBURv2_160435	putative 2-oxoglutarate ferredoxin oxidoreductase, alpha subunit	175	199	16.9706	239	235	2.82843
MBURv2_190090	phospho-N-acetylmuramoyl-pentapeptide transferase	217	214	2.12132	239	254	10.6066
MBURv2_210035	Outer membrane protein assembly factor BamB	236	176	42.4264	239	263	16.9706
MBURv2_210420	putative oxidoreductase	100	110	7.07107	239	174	45.9619
MBURv2_250105	conserved exported protein of unknown function	352	285	47.3762	239	209	21.2132
MBURv2_10019	protein of unknown function	0	54	38.1838	238	191	33.234
MBURv2_60238	Glycoside hydrolase family 57	183	283	70.7107	238	213	17.6777
MBURv2_130558	DNA polymerase III chi subunit HolC	264	226	26.8701	238	214	16.9706
MBURv2_190098	ATP-binding cell division protein involved in recruitment of FtsK to Z ring	220	206	9.89949	238	224	9.89949
MBURv2_130388	succinyl-CoA synthetase, NAD(P)-binding, alpha subunit	250	254	2.82843	237	257	14.1421
MBURv2_160037	putative oxidoreductase	258	237	14.8492	237	249	8.48528
MBURv2_160501	conserved protein of unknown function	241	244	2.12132	237	250	9.19239
MBURv2_50336	component of SufBCD complex, ATP-binding component of ABC superfamily	173	182	6.36396	236	169	47.3762
MBURv2_80050	protein of unknown function	274	242	22.6274	236	249	9.19239
MBURv2_130594	toluene transporter subunit: membrane component of ABC superfamily	189	160	20.5061	236	234	1.41421
MBURv2_260042	HemY domain protein	177	246	48.7904	236	253	12.0208
MBURv2_50413	2,3-bisphosphoglycerate-independent phosphoglycerate mutase	132	93	27.5772	235	207	19.799
MBURv2_130564	poly(A) polymerase I	266	179	61.5183	235	207	19.799
MBURv2_160041	anthranilate synthase component I	176	164	8.48528	235	212	16.2635
MBURv2_210340	Spermidine synthase	164	206	29.6985	235	209	18.3848
MBURv2_20306	putative enzyme	201	207	4.24264	234	198	25.4558
MBURv2_190093	N-acetylglucosaminyl transferase	198	173	17.6777	234	225	6.36396
MBURv2_210187	1,4-alpha-glucan branching enzyme	266	236	21.2132	234	239	3.53553
MBURv2_60019	VacJ family lipoprotein	169	183	9.89949	233	213	14.1421
MBURv2_160026	conserved hypothetical protein	304	143	113.844	233	198	24.7487
MBURv2_210229	conserved protein of unknown function	59	132	51.6188	233	196	26.163
MBURv2_230003	membrane spanning protein in TolA-TolQ-TolR complex	264	195	48.7904	233	225	5.65685
MBURv2_30111	conserved exported protein of unknown function	138	180	29.6985	232	229	2.12132
MBURv2_130886	conserved protein of unknown function	109	131	15.5563	232	194	26.8701
MBURv2_260030	putative PAS/PAC sensor protein	214	210	2.82843	232	215	12.0208
MBURv2_50018	chorismate synthase	216	178	26.8701	231	230	0.707107
MBURv2_160488	protein of unknown function	101	117	11.3137	231	207	16.9706
MBURv2_120080	conserved protein of unknown function	212	198	9.89949	230	199	21.9203
MBURv2_160156	conserved protein of unknown function	169	215	32.5269	230	255	17.6777
MBURv2_160020	conserved protein of unknown function	172	160	8.48528	229	213	11.3137
MBURv2_210374	protein of unknown function	295	240	38.8909	229	253	16.9706
MBURv2_130399	Cell division protein ZapA	169	173	2.82843	228	208	14.1421
MBURv2_130484	aspartyl/glutamyl-tRNA(Asn/Gln) amidotransferase subunit C	212	107	74.2462	228	206	15.5563
MBURv2_210395	B-type flagellar protein FliS	181	97	59.397	228	172	39.598
MBURv2_210533	conserved protein of unknown function	223	513	205.061	228	308	56.5685
MBURv2_250121	Prevent-host-death protein	210	193	12.0208	228	211	12.0208
MBURv2_20035	Lytic transglycosylase catalytic	162	200	26.8701	227	187	28.2843
MBURv2_190096	D-alanine:D-alanine ligase	271	207	45.2548	227	241	9.89949
MBURv2_210286	conserved protein of unknown function	261	251	7.07107	227	192	24.7487
MBURv2_10024	conserved protein of unknown function	128	144	11.3137	226	199	19.0919
MBURv2_50088	conserved protein of unknown function	75	211	96.1665	226	209	12.0208
MBURv2_60067	conserved protein of unknown function	155	195	28.2843	226	190	25.4558
MBURv2_130016	conserved protein of unknown function	357	254	72.832	226	255	20.5061
MBURv2_130692	putative rRNA methylase	148	253	74.2462	226	228	1.41421
MBURv2_210085	octaprenyl diphosphate synthase	146	129	12.0208	226	196	21.2132
MBURv2_230002	membrane spanning protein in TolA-TolQ-TolR complex	257	178	55.8614	226	222	2.82843
MBURv2_260022	adenine phosphoribosyltransferase	164	195	21.9203	226	191	24.7487
MBURv2_60353	S23 ribosomal protein	204	145	41.7193	225	177	33.9411
MBURv2_130374	conserved protein of unknown function	134	108	18.3848	225	204	14.8492
MBURv2_260004	conserved protein of unknown function	212	171	28.9914	225	199	18.3848
MBURv2_130599	Histidinol dehydrogenase (HDH)	173	156	12.0208	224	196	19.799
MBURv2_190095	UDP-N-acetylenolpyruvoylglucosamine reductase	214	204	7.07107	224	219	3.53553
MBURv2_210302	conserved exported protein of unknown function	320	265	38.8909	224	259	24.7487
MBURv2_20311	gamma-glutamyl phosphate reductase (GPR) (Glutamate-5- semialdehyde dehydrogenase) (Glutamyl-gamma-semialdehyde dehydrogenase) (	173	194	14.8492	223	232	6.36396
MBURv2_160034	protein of unknown function	353	519	117.38	223	335	79.196
MBURv2_210172	putative nucleotidyl transferase	192	236	31.1127	223	192	21.9203
MBURv2_20433	40-residue YVTN family beta-propeller repeat protein	208	232	16.9706	222	248	18.3848
MBURv2_50021	Biopolymer transport protein ExbD/TolR	320	235	60.1041	222	214	5.65685
MBURv2_60162	putative methylthiotransferase; cobalamin binding domain protein	340	381	28.9914	222	255	23.3345
MBURv2_160089	glucosephosphate isomerase	222	173	34.6482	222	195	19.0919
MBURv2_190091	UDP-N-acetylmuramoyl-L-alanine:D-glutamate ligase	221	206	10.6066	222	229	4.94975
MBURv2_210364	conserved protein of unknown function	123	185	43.8406	222	220	1.41421
MBURv2_130168	protein of unknown function	474	391	58.6899	221	301	56.5685
MBURv2_130321	lipid hydroperoxide peroxidase	137	186	34.6482	221	223	1.41421
MBURv2_160025	Predicted Fe-S protein	303	220	58.6899	221	210	7.77817
MBURv2_240096	chromosome condensation and partitioning factor	320	243	54.4472	221	243	15.5563
MBURv2_260013	conserved protein of unknown function	145	192	33.234	221	180	28.9914
MBURv2_80051	putative 3-mercaptopyruvate sulfurtransferase	194	189	3.53553	220	213	4.94975
MBURv2_130389	succinyl-CoA synthetase, beta subunit	231	160	50.2046	220	198	15.5563
MBURv2_210560	FlgN family protein	156	137	13.435	220	161	41.7193
MBURv2_20075	adenylosuccinate lyase	115	133	12.7279	219	188	21.9203
MBURv2_50343	DNA-binding transcriptional dual regulator of siderophore biosynthesis and transport	84	219	95.4594	219	193	18.3848
MBURv2_130035	conserved exported protein of unknown function	194	208	9.89949	219	221	1.41421
MBURv2_130188	fused diaminohydroxyphosphoribosylaminopyrimidine deaminase;5-amino-6-(5-phosphoribosylamino) uracil reductase	167	162	3.53553	219	226	4.94975
MBURv2_130906	Aspartate kinase	140	111	20.5061	219	219	0
MBURv2_190051	putative oxidoreductase, thiamine diP-binding and 4Fe-4S cluster binding protein	213	226	9.19239	219	199	14.1421
MBURv2_190130	Plasmid stabilization system protein	0	179	126.572	219	212	4.94975
MBURv2_210356	Cpn60 chaperonin GroEL, large subunit of GroESL	80	71	6.36396	219	173	32.5269
MBURv2_10086	Initiator RepB protein	118	126	5.65685	218	218	0
MBURv2_50229	Transcriptional regulator, TetR family	163	148	10.6066	218	176	29.6985
MBURv2_160049	arginyl-tRNA synthetase	183	165	12.7279	218	196	15.5563
MBURv2_250078	protein of unknown function	290	498	147.078	218	294	53.7401
MBURv2_120109	23S rRNA (Gm2251)-methyltransferase	254	229	17.6777	217	227	7.07107
MBURv2_130783	Transcriptional regulator, TraR/DksA family	433	291	100.409	217	211	4.24264
MBURv2_210524	conserved protein of unknown function	45	123	55.1543	217	185	22.6274
MBURv2_20167	coproporphyrinogen III oxidase, SAM and NAD(P)H dependent, oxygen-independent	177	216	27.5772	216	221	3.53553
MBURv2_20216	Growth inhibitor	154	237	58.6899	216	215	0.707107
MBURv2_30162	Cobalt transporter, subunit CbtA	363	344	13.435	216	238	15.5563
MBURv2_130061	putative tRNA threonylcarbamoyladenosine biosynthesis protein YwlC	151	176	17.6777	216	201	10.6066
MBURv2_130541	conserved protein of unknown function	141	184	30.4056	216	188	19.799
MBURv2_210330	conserved exported protein of unknown function	199	226	19.0919	216	194	15.5563
MBURv2_50332	NifU-like protein	115	149	24.0416	215	189	18.3848
MBURv2_210565	flagellar component of cell-proximal portion of basal-body rod	44	97	37.4767	215	156	41.7193
MBURv2_260040	Uroporphyrinogen III synthase HEM4	327	196	92.631	215	225	7.07107
MBURv2_20104	conserved protein of unknown function	244	203	28.9914	214	180	24.0416
MBURv2_50337	component of SufBCD complex	114	142	19.799	214	151	44.5477
MBURv2_130652	putative serine protease MucD precursor	193	182	7.77817	214	209	3.53553
MBURv2_190088	UDP-N-acetylmuramoyl-L-alanyl-D-glutamate:meso-d iaminopimelate ligase	196	147	34.6482	214	197	12.0208
MBURv2_250027	Site-determining protein	160	160	0	214	191	16.2635
MBURv2_250096	putative Type I secretion outer membrane protein	121	131	7.07107	214	192	15.5563
MBURv2_120012	putative Pcmt-protein-L-isoaspartate o-methyltransferase	187	178	6.36396	213	198	10.6066
MBURv2_130655	conserved protein of unknown function	253	187	46.669	213	211	1.41421
MBURv2_160525	conserved protein of unknown function	322	327	3.53553	213	253	28.2843
MBURv2_20200	Cysteine desulfurase	283	242	28.9914	212	190	15.5563
MBURv2_130550	conserved protein of unknown function	82	224	100.409	212	225	9.19239
MBURv2_130877	conserved protein of unknown function	115	140	17.6777	212	194	12.7279
MBURv2_160246	conserved protein of unknown function	119	152	23.3345	212	203	6.36396
MBURv2_210129	bifunctional (p)ppGpp synthetase II and guanosine-3',5'-bis pyrophosphate 3'-pyrophosphohydrolase	223	229	4.24264	212	210	1.41421
MBURv2_210381	putative Glycosyltransferase	223	218	3.53553	212	223	7.77817
MBURv2_10003	Protein traN	85	133	33.9411	211	180	21.9203
MBURv2_60040	diacylglycerol kinase	192	162	21.2132	211	230	13.435
MBURv2_130097	bacterioferritin	167	156	7.77817	211	180	21.9203
MBURv2_160048	Sporulation domain protein	162	163	0.707107	211	211	0
MBURv2_190006	conserved protein of unknown function	205	283	55.1543	211	218	4.94975
MBURv2_210333	conserved protein of unknown function	215	196	13.435	211	185	18.3848
MBURv2_10021	conserved membrane protein of unknown function	80	57	16.2635	210	191	13.435
MBURv2_20422	conserved membrane protein of unknown function	264	236	19.799	210	223	9.19239
MBURv2_160386	Transcriptional regulator, AbrB family (modular protein)	209	228	13.435	210	201	6.36396
MBURv2_190045	putative oxidoreductase FAD/NAD(P)-binding	183	214	21.9203	210	186	16.9706
MBURv2_220010	putative peptidase M48	222	192	21.2132	210	198	8.48528
MBURv2_250122	conserved protein of unknown function	202	181	14.8492	210	190	14.1421
MBURv2_20416	putative ferredoxin 2fe-2s protein	282	288	4.24264	209	215	4.24264
MBURv2_30158	Cobalt-precorrin-8X methylmutase	169	258	62.9325	209	227	12.7279
MBURv2_50438	putative pyridoxamine 5'-phosphate oxidase, flavin-nucleotide-binding protein	225	189	25.4558	209	190	13.435
MBURv2_160085	conserved membrane protein of unknown function	256	176	56.5685	209	237	19.799
MBURv2_50060	conserved protein of unknown function	58	111	37.4767	208	172	25.4558
MBURv2_120045	Methylthioribulose-1-phosphate dehydratase	168	201	23.3345	208	171	26.163
MBURv2_130209	protein of unknown function	140	346	145.664	208	277	48.7904
MBURv2_130499	conserved protein of unknown function	83	105	15.5563	208	165	30.4056
MBURv2_130512	putative S-adenosyl-L-methionine-dependent methyltransferase, UbiE-related	238	174	45.2548	208	205	2.12132
MBURv2_130787	conserved protein of unknown function	91	172	57.2756	208	174	24.0416
MBURv2_130822	putative acyl carrier protein (ACP)	70	161	64.3467	208	195	9.19239
MBURv2_160182	conserved protein of unknown function	131	192	43.1335	208	207	0.707107
MBURv2_210331	Guanine deaminase	129	193	45.2548	208	216	5.65685
MBURv2_250049	putative peptidase M16	185	176	6.36396	208	206	1.41421
MBURv2_20165	Cytochrome C biogenesis protein	174	221	33.234	207	216	6.36396
MBURv2_50418	Thiamine biosynthesis lipoprotein ApbE	334	292	29.6985	207	227	14.1421
MBURv2_130008	6-phosphogluconate dehydratase	191	150	28.9914	207	176	21.9203
MBURv2_50416	Exodeoxyribonuclease I	245	266	14.8492	206	203	2.12132
MBURv2_210186	Alpha amylase family protein	164	215	36.0624	206	198	5.65685
MBURv2_60251	putative thiolase; naringenin-chalcone synthase domain	253	209	31.1127	205	197	5.65685
MBURv2_60335	Pleiotropic regulatory protein	127	160	23.3345	205	194	7.77817
MBURv2_130311	Bifunctional protein MdtA [Includes: NADP-dependent methylenetetrahydromethanopterin dehydrogenase ; Methylenetetrahydrofolate d	91	126	24.7487	205	180	17.6777
MBURv2_160095	putative nucleotide binding protein (UPF0234 protein)	234	162	50.9117	205	176	20.5061
MBURv2_210120	GTP cyclohydrolase-2 (modular protein)	189	191	1.41421	205	188	12.0208
MBURv2_240099	conserved exported protein of unknown function	217	240	16.2635	205	200	3.53553
MBURv2_250092	conserved protein of unknown function	182	201	13.435	205	202	2.12132
MBURv2_10018	Pyridoxamine 5'-phosphate oxidase-related FMN-binding protein	79	65	9.89949	204	179	17.6777
MBURv2_20259	conserved protein of unknown function	231	164	47.3762	204	194	7.07107
MBURv2_30154	Cobalamin biosynthesis protein	201	232	21.9203	204	209	3.53553
MBURv2_50361	Hydrogenase nickel incorporation protein HypB	203	207	2.82843	204	176	19.799
MBURv2_60405	conserved protein of unknown function	373	251	86.267	204	216	8.48528
MBURv2_130187	riboflavin synthase alpha chain	239	207	22.6274	204	206	1.41421
MBURv2_130493	D-amino-acid transaminase	175	169	4.24264	204	179	17.6777
MBURv2_210143	UDP-N-acetyl-D-mannosaminuronic acid dehydrogenase	173	181	5.65685	204	183	14.8492
MBURv2_50159	FAD-dependent pyridine nucleotide-Disulfide oxidoreductase	283	305	15.5563	203	194	6.36396
MBURv2_60010	phosphoglucosamine mutase	175	145	21.2132	203	198	3.53553
MBURv2_120058	Trk system potassium uptake protein TrkA	197	128	48.7904	203	196	4.94975
MBURv2_130001	protein of unknown function	497	345	107.48	203	258	38.8909
MBURv2_260014	Aminotransferase class-III	156	138	12.7279	203	162	28.9914
MBURv2_60005	conserved protein of unknown function	83	225	100.409	202	155	33.234
MBURv2_160090	tRNA-specific adenosine deaminase	37	140	72.832	202	191	7.77817
MBURv2_210568	Flagellar basal body FlaE domain protein	116	125	6.36396	202	170	22.6274
MBURv2_50346	hypothetical protein	153	218	45.9619	201	192	6.36396
MBURv2_60328	Regulatory protein RecX	132	154	15.5563	201	192	6.36396
MBURv2_130212	putative chemotaxis protein CheY	118	177	41.7193	201	198	2.12132
MBURv2_210170	conserved membrane protein of unknown function	466	345	85.5599	201	215	9.89949
MBURv2_120073	conserved exported protein of unknown function	438	336	72.1249	200	150	35.3553
MBURv2_130125	Elongation factor P--(R)-beta-lysine ligase	142	158	11.3137	200	210	7.07107
MBURv2_160380	conserved membrane protein of unknown function	260	254	4.24264	200	214	9.89949
MBURv2_160444	protein of unknown function	396	326	49.4975	200	176	16.9706
MBURv2_10040	UBA/ThiF-type NAD/FAD binding protein	152	95	40.3051	199	173	18.3848
MBURv2_50034	N-acetylmuramoyl-L-alanine amidase	259	236	16.2635	199	193	4.24264
MBURv2_60092	putative cytochrome c oxidase, subunit II (CbaB)	212	203	6.36396	199	211	8.48528
MBURv2_130523	Phospholipid/glycerol acyltransferase	177	146	21.9203	199	200	0.707107
MBURv2_210125	conserved protein of unknown function	59	176	82.7315	199	189	7.07107
MBURv2_210199	Methenyltetrahydrofolate cyclohydrolase	193	126	47.3762	199	177	15.5563
MBURv2_30036	conserved protein of unknown function	190	195	3.53553	198	185	9.19239
MBURv2_30050	conserved exported protein of unknown function	253	182	50.2046	198	191	4.94975
MBURv2_50290	conserved protein of unknown function	113	137	16.9706	198	174	16.9706
MBURv2_50387	Dienelactone hydrolase	253	238	10.6066	198	213	10.6066
MBURv2_140002	exported protein of unknown function	173	136	26.163	198	163	24.7487
MBURv2_160124	Transcriptional regulator, LysR family	154	163	6.36396	198	192	4.24264
MBURv2_160420	serine endoprotease, periplasmic	180	144	25.4558	198	192	4.24264
MBURv2_220008	conserved protein of unknown function	174	167	4.94975	198	184	9.89949
MBURv2_250038	CheW	164	179	10.6066	198	189	6.36396
MBURv2_20162	heme lyase, CcmF subunit	231	184	33.234	197	217	14.1421
MBURv2_20408	2C-methyl-D-erythritol 2,4-cyclodiphosphate synthase	220	153	47.3762	197	207	7.07107
MBURv2_50118	D-alanyl-D-alanine endopeptidase	185	197	8.48528	197	199	1.41421
MBURv2_60188	6-carboxy-5,6,7,8-tetrahydropterin synthase	129	167	26.8701	197	161	25.4558
MBURv2_130641	conserved protein of unknown function	474	298	124.451	197	227	21.2132
MBURv2_130864	Ferritin Dps family protein	373	272	71.4178	197	207	7.07107
MBURv2_160209	conserved exported protein of unknown function	166	164	1.41421	197	176	14.8492
MBURv2_160427	conserved membrane protein of unknown function	227	215	8.48528	197	211	9.89949
MBURv2_210093	prolipoprotein signal peptidase (signal peptidase II)	147	203	39.598	197	230	23.3345
MBURv2_20429	membrane protein required for colicin V production	219	211	5.65685	196	219	16.2635
MBURv2_160044	indole-3-glycerol phosphate synthase (IGPS)	87	139	36.7696	196	182	9.89949
MBURv2_160428	putative Regulator of sigma D	410	385	17.6777	196	197	0.707107
MBURv2_20466	23S rRNA pseudouridine synthase	74	101	19.0919	195	163	22.6274
MBURv2_50335	FeS assembly protein SufD	112	132	14.1421	195	146	34.6482
MBURv2_50389	conserved protein of unknown function	234	208	18.3848	195	204	6.36396
MBURv2_130654	leader peptidase (signal peptidase I) , serine protease	202	164	26.8701	195	185	7.07107
MBURv2_150010	putative Fimbrial protein pilin	155	159	2.82843	195	173	15.5563
MBURv2_20164	conserved exported protein of unknown function	273	254	13.435	194	205	7.77817
MBURv2_50345	SmpA/OmlA domain protein	206	199	4.94975	194	186	5.65685
MBURv2_130628	conserved protein of unknown function	415	758	242.538	194	250	39.598
MBURv2_160247	MotA/TolQ/ExbB proton channel family protein	149	182	23.3345	194	206	8.48528
MBURv2_160368	6-phosphogluconolactonase	38	138	70.7107	194	159	24.7487
MBURv2_190034	conserved protein of unknown function	209	178	21.9203	194	179	10.6066
MBURv2_210036	GTPase involved in ribosome synthesis and maintenance	119	141	15.5563	194	193	0.707107
MBURv2_210313	10-formyltetrahydrofolate:L-methionyl-tRNA(fMet) N-formyltransferase	151	126	17.6777	194	173	14.8492
MBURv2_260002	conserved protein of unknown function	158	171	9.19239	194	207	9.19239
MBURv2_60273	conserved protein of unknown function	207	202	3.53553	193	165	19.799
MBURv2_190131	putative plasmid maintenance system antidote protein, XRE family	201	177	16.9706	193	191	1.41421
MBURv2_20307	putative intracellular septation protein involved in cell division	259	157	72.1249	192	173	13.435
MBURv2_30112	phosphoribosylformyl-glycineamide synthetase	123	124	0.707107	192	193	0.707107
MBURv2_30147	(R)-citramalate synthase	113	102	7.77817	192	170	15.5563
MBURv2_30151	conserved protein of unknown function	255	171	59.397	192	181	7.77817
MBURv2_30172	transposase (fragment)	301	222	55.8614	192	212	14.1421
MBURv2_130492	D-alanyl-D-alanine carboxypeptidase DacC	142	151	6.36396	192	177	10.6066
MBURv2_130551	conserved hypothetical protein	168	168	0	192	186	4.24264
MBURv2_210373	protein of unknown function	151	170	13.435	192	199	4.94975
MBURv2_210423	conserved exported protein of unknown function	220	208	8.48528	192	231	27.5772
MBURv2_250072	putative nitrogen regulatory protein P-II	174	138	25.4558	192	169	16.2635
MBURv2_60240	HaoB	192	197	3.53553	191	203	8.48528
MBURv2_120078	Metal dependent phosphohydrolase	220	265	31.8198	191	202	7.77817
MBURv2_130595	toluene transporter subunit: membrane component of ABC superfamily	151	148	2.12132	191	170	14.8492
MBURv2_130716	Regulator of ribonuclease activity	179	207	19.799	191	184	4.94975
MBURv2_210574	Flagellar hook-associated protein FlgK	122	143	14.8492	191	183	5.65685
MBURv2_50092	Membrane protein-like protein	186	301	81.3173	190	197	4.94975
MBURv2_50167	conserved protein of unknown function	192	203	7.77817	190	175	10.6066
MBURv2_130326	shikimate kinase I	201	182	13.435	190	183	4.94975
MBURv2_130513	NmmA	157	139	12.7279	190	176	9.89949
MBURv2_130588	Lipopolysaccharide transport periplasmic protein LptA	119	143	16.9706	190	177	9.19239
MBURv2_160382	Import inner membrane translocase subunit Tim44	203	191	8.48528	190	185	3.53553
MBURv2_210185	Glycogen synthase 2 (Modular protein)	240	210	21.2132	190	177	9.19239
MBURv2_80074	Elongation factor P-like protein	138	141	2.12132	189	165	16.9706
MBURv2_130651	putative sigma-E factor regulatory protein	113	156	30.4056	189	161	19.799
MBURv2_160439	Prevent-host-death family protein	287	112	123.744	189	178	7.77817
MBURv2_230008	putative radical activating enzyme	176	174	1.41421	189	188	0.707107
MBURv2_130182	phosphatidylglycerophosphatase A	204	192	8.48528	188	203	10.6066
MBURv2_210535	Redoxin domain protein	104	224	84.8528	188	199	7.77817
MBURv2_210553	Prevent-host-death family protein	153	130	16.2635	188	150	26.8701
MBURv2_20180	ferrous iron transporter, protein A	112	82	21.2132	187	140	33.234
MBURv2_50022	lipid A 4'kinase	392	359	23.3345	187	225	26.8701
MBURv2_50024	3-deoxy-manno-octulosonate cytidylyltransferase	233	157	53.7401	187	201	9.89949
MBURv2_130657	membrane-associated, 16S rRNA-binding GTPase	237	168	48.7904	187	159	19.799
MBURv2_130986	conserved protein of unknown function	425	245	127.279	187	186	0.707107
MBURv2_210260	conserved protein of unknown function	96	147	36.0624	187	179	5.65685
MBURv2_250002	conserved protein of unknown function	308	191	82.7315	187	180	4.94975
MBURv2_130020	conserved exported protein of unknown function	64	153	62.9325	186	173	9.19239
MBURv2_160053	Short-chain dehydrogenase/reductase SDR	170	147	16.2635	186	185	0.707107
MBURv2_260041	conserved protein of unknown function	206	156	35.3553	186	189	2.12132
MBURv2_50312	thymidylate kinase	136	127	6.36396	185	173	8.48528
MBURv2_60090	Cytochrome c family protein	269	218	36.0624	185	198	9.19239
MBURv2_130317	protein of unknown function	193	338	102.53	185	239	38.1838
MBURv2_210380	protein of unknown function	142	225	58.6899	185	179	4.24264
MBURv2_130245	Type IV pilus assembly PilZ	163	152	7.77817	184	164	14.1421
MBURv2_130393	protein of unknown function	317	200	82.7315	184	173	7.77817
MBURv2_130548	conserved protein of unknown function	160	158	1.41421	184	175	6.36396
MBURv2_160108	2-amino-4-hydroxy-6-hydroxymethyldihydropteridine pyrophosphokinase	236	142	66.468	184	158	18.3848
MBURv2_250040	conserved protein of unknown function	161	188	19.0919	184	171	9.19239
MBURv2_20218	biotin synthase	62	85	16.2635	183	162	14.8492
MBURv2_50071	Heat-inducible transcription repressor HrcA	50	84	24.0416	183	157	18.3848
MBURv2_60200	protein of unknown function	110	420	219.203	183	214	21.9203
MBURv2_60272	conserved protein of unknown function	202	165	26.163	183	163	14.1421
MBURv2_80107	conserved protein of unknown function	424	319	74.2462	183	197	9.89949
MBURv2_120105	conserved exported protein of unknown function	232	186	32.5269	183	153	21.2132
MBURv2_130320	conserved protein of unknown function	91	140	34.6482	183	177	4.24264
MBURv2_30097	Chromosome partition protein Smc	104	124	14.1421	182	170	8.48528
MBURv2_30156	Precorrin-6y C5,15-methyltransferase (Decarboxylating), CbiE subunit	211	186	17.6777	182	184	1.41421
MBURv2_60012	23S rRNA methyltransferase	70	137	47.3762	182	173	6.36396
MBURv2_60169	OmpA/MotB domain protein	179	131	33.9411	182	159	16.2635
MBURv2_160222	protein of unknown function	258	224	24.0416	182	208	18.3848
MBURv2_160434	putative 2-oxoglutarate ferredoxin oxidoreductase, beta subunit	134	238	73.5391	182	183	0.707107
MBURv2_210371	dTDP-4-dehydrorhamnose 3,5-epimerase	165	155	7.07107	182	175	4.94975
MBURv2_20314	conserved protein of unknown function	70	175	74.2462	181	179	1.41421
MBURv2_20315	conserved protein of unknown function	202	154	33.9411	181	164	12.0208
MBURv2_20452	Ethyl tert-butyl ether degradation EthD	346	374	19.799	181	173	5.65685
MBURv2_50048	dihydrolipoyltranssuccinase	174	171	2.12132	181	164	12.0208
MBURv2_80077	putative 5'-adenylylsulfate reductase (APS reductase) (cysH-like)	131	108	16.2635	181	141	28.2843
MBURv2_80101	succinate dehydrogenase, flavoprotein subunit	327	247	56.5685	181	199	12.7279
MBURv2_130656	RNase III	305	181	87.6812	181	180	0.707107
MBURv2_130778	chromosome partitioning protein	140	139	0.707107	181	178	2.12132
MBURv2_210094	N-acetyl-anhydromuranmyl-L-alanine amidase	130	234	73.5391	181	185	2.82843
MBURv2_20473	Recombination-associated protein RdgC	144	151	4.94975	180	161	13.435
MBURv2_60253	conserved protein of unknown function	295	288	4.94975	180	208	19.799
MBURv2_130251	23S rRNA pseudouridylate synthase	109	123	9.89949	180	163	12.0208
MBURv2_130395	2-polyprenyl-6-methoxyphenol 4-hydroxylase	144	144	0	180	179	0.707107
MBURv2_160068	conserved protein of unknown function	264	234	21.2132	180	196	11.3137
MBURv2_190092	integral membrane protein involved in stabilizing FstZ ring during cell division	162	174	8.48528	180	189	6.36396
MBURv2_10020	Methyltransferase type 11	57	44	9.19239	179	154	17.6777
MBURv2_80100	succinate dehydrogenase, FeS subunit	188	217	20.5061	179	180	0.707107
MBURv2_130213	putative methyl-accepting chemotaxis sensory transducer	144	139	3.53553	179	177	1.41421
MBURv2_130324	conserved protein of unknown function	118	164	32.5269	179	180	0.707107
MBURv2_130475	Tetratricopeptide TPR_2 repeat protein	203	162	28.9914	179	177	1.41421
MBURv2_130531	Glucokinase	168	216	33.9411	179	182	2.12132
MBURv2_130591	D-arabinose 5-phosphate isomerase	125	153	19.799	179	182	2.12132
MBURv2_20044	conserved protein of unknown function	117	131	9.89949	178	144	24.0416
MBURv2_130248	conserved exported protein of unknown function	261	141	84.8528	178	175	2.12132
MBURv2_130250	putative phosphoglycolate phosphatase protein	175	193	12.7279	178	191	9.19239
MBURv2_130570	conserved protein of unknown function	311	227	59.397	178	201	16.2635
MBURv2_210117	conserved protein of unknown function	56	64	5.65685	178	144	24.0416
MBURv2_20483	diaminopimelate decarboxylase	111	144	23.3345	177	170	4.94975
MBURv2_30017	phosphoribosylglycinamide synthetase phosphoribosylamine-glycine ligase	75	113	26.8701	177	159	12.7279
MBURv2_30178	conserved protein of unknown function	212	145	47.3762	177	151	18.3848
MBURv2_50439	protein of unknown function	145	189	31.1127	176	166	7.07107
MBURv2_130089	putative Peroxiredoxin	217	176	28.9914	176	160	11.3137
MBURv2_130379	conserved protein of unknown function	187	157	21.2132	176	166	7.07107
MBURv2_130729	Diguanylate cyclase	159	176	12.0208	176	179	2.12132
MBURv2_20446	conserved protein of unknown function	113	176	44.5477	175	168	4.94975
MBURv2_50112	Chemotaxis protein PomA	287	203	59.397	175	185	7.07107
MBURv2_50348	Transporter	224	208	11.3137	175	186	7.77817
MBURv2_130364	conserved protein of unknown function	94	159	45.9619	175	180	3.53553
MBURv2_160032	protein of unknown function	202	189	9.19239	175	178	2.12132
MBURv2_160060	deoxyuridinetriphosphatase	19	102	58.6899	175	137	26.8701
MBURv2_160208	Uncharacterized oxidoreductase YbbO	126	141	10.6066	175	163	8.48528
MBURv2_190036	conserved protein of unknown function	186	105	57.2756	175	155	14.1421
MBURv2_250005	putative Flp pilus assembly CpaB	173	183	7.07107	175	190	10.6066
MBURv2_20197	putative methyltransferase	119	128	6.36396	174	157	12.0208
MBURv2_50163	Protein HupE	163	232	48.7904	174	202	19.799
MBURv2_120006	conserved protein of unknown function	166	142	16.9706	174	149	17.6777
MBURv2_130244	Forkhead-associated protein	123	158	24.7487	174	161	9.19239
MBURv2_130572	putative MxaK protein	163	188	17.6777	174	169	3.53553
MBURv2_160284	Biopolymer transport protein exbD2	84	144	42.4264	174	183	6.36396
MBURv2_210038	PAS/PAC sensor signal transduction histidine kinase	164	138	18.3848	174	180	4.24264
MBURv2_10046	XorII very short patch repair endonuclease	216	137	55.8614	173	152	14.8492
MBURv2_20056	protein of unknown function	97	273	124.451	173	216	30.4056
MBURv2_60065	DNA polymerase III/DNA elongation factor III, tau and gamma subunits	187	101	60.8112	173	146	19.0919
MBURv2_60080	Ribofuranosylaminobenzene 5'-phosphate (RFAP) synthase	127	148	14.8492	173	173	0
MBURv2_60097	transposase (fragment)	113	155	29.6985	173	170	2.12132
MBURv2_60099	NADH dehydrogenase	160	126	24.0416	173	148	17.6777
MBURv2_130979	transposase	154	150	2.82843	173	164	6.36396
MBURv2_160438	Addiction module toxin, Txe/YoeB family	159	125	24.0416	173	165	5.65685
MBURv2_210181	4-alpha-glucanotransferase	248	190	41.0122	173	173	0
MBURv2_220013	putative ABC-type tungstate transport system, permease component	226	146	56.5685	173	187	9.89949
MBURv2_60098	transposase (fragment)	154	147	4.94975	172	159	9.19239
MBURv2_130107	conserved protein of unknown function	428	264	115.966	172	214	29.6985
MBURv2_130544	conserved protein of unknown function	150	129	14.8492	172	147	17.6777
MBURv2_130638	conserved protein of unknown function	200	175	17.6777	172	156	11.3137
MBURv2_160159	transposase	116	136	14.1421	172	162	7.07107
MBURv2_160181	conserved protein of unknown function	127	141	9.89949	172	159	9.19239
MBURv2_160285	putative ferric siderophore transport system, C-terminal periplasmic binding protein TonB	103	152	34.6482	172	196	16.9706
MBURv2_190048	Electron transport complex protein RnfG	244	259	10.6066	172	178	4.24264
MBURv2_210155	protein of unknown function	178	170	5.65685	172	166	4.24264
MBURv2_210567	Flagellar hook capping protein	130	93	26.163	172	139	23.3345
MBURv2_250026	Flagellar biosynthetic protein FlhF	126	98	19.799	172	145	19.0919
MBURv2_260009	conserved protein of unknown function	251	164	61.5183	172	162	7.07107
MBURv2_20076	tRNA (5-methylaminomethyl-2-thiouridylate)-methyltransferase	106	105	0.707107	171	157	9.89949
MBURv2_20232	Signal recognition particle receptor FtsY	126	125	0.707107	171	171	0
MBURv2_20478	Lipase	197	189	5.65685	171	183	8.48528
MBURv2_50020	putative biopolymer transport protein ExbB-like	170	160	7.07107	171	190	13.435
MBURv2_50130	putative secretion system protein (EvpB-like)	279	297	12.7279	171	177	4.24264
MBURv2_60154	1-deoxyxylulose-5-phosphate synthase, thiamine-requiring, FAD-requiring	192	153	27.5772	171	163	5.65685
MBURv2_60266	conserved protein of unknown function	130	182	36.7696	171	145	18.3848
MBURv2_130373	Predicted transcriptional regulator	110	71	27.5772	171	158	9.19239
MBURv2_160057	conserved exported protein of unknown function	147	162	10.6066	171	165	4.24264
MBURv2_210039	Response regulator rcp1	115	123	5.65685	171	166	3.53553
MBURv2_210368	CDP-glucose 4,6-dehydratase	187	156	21.9203	171	161	7.07107
MBURv2_240088	conserved exported protein of unknown function	183	164	13.435	171	155	11.3137
MBURv2_20005	conserved membrane protein of unknown function	96	67	20.5061	170	155	10.6066
MBURv2_20071	urease alpha subunit	163	194	21.9203	170	177	4.94975
MBURv2_20451	conserved exported protein of unknown function	294	369	53.033	170	162	5.65685
MBURv2_50023	conserved hypothetical protein	179	131	33.9411	170	172	1.41421
MBURv2_120097	transposase	110	144	24.0416	170	160	7.07107
MBURv2_210163	protein of unknown function	296	414	83.4386	170	241	50.2046
MBURv2_230004	conserved protein of unknown function	140	197	40.3051	170	181	7.77817
MBURv2_250103	putative enzyme	118	131	9.19239	170	144	18.3848
MBURv2_10078	Protein KleE	104	58	32.5269	169	149	14.1421
MBURv2_20158	heme exporter subunit ; membrane component of ABC superfamily	180	179	0.707107	169	207	26.8701
MBURv2_20284	glutaredoxin	101	129	19.799	169	148	14.8492
MBURv2_30071	S-adenosylmethionine:tRNA ribosyltransferase-isomerase	72	93	14.8492	169	164	3.53553
MBURv2_50350	HopJ type III effector protein	197	135	43.8406	169	133	25.4558
MBURv2_60131	conserved protein of unknown function	159	155	2.82843	169	178	6.36396
MBURv2_80049	NAD synthetase, NH3/glutamine-dependent	167	145	15.5563	169	179	7.07107
MBURv2_130088	conserved protein of unknown function	122	156	24.0416	169	138	21.9203
MBURv2_130714	putative peptidase	130	129	0.707107	169	142	19.0919
MBURv2_160142	Response regulator receiver protein	107	96	7.77817	169	178	6.36396
MBURv2_160249	Biopolymer transport protein, ExbD/TolR family	211	137	52.3259	169	173	2.82843
MBURv2_190108	putative Glyceraldehyde-3-phosphate dehydrogenase	240	218	15.5563	169	170	0.707107
MBURv2_190121	SirA family protein	229	116	79.9031	169	173	2.82843
MBURv2_10075	putative conjugal transfer protein, transcriptional repressor protein TrbA	120	145	17.6777	168	175	4.94975
MBURv2_20159	heme exporter subunit ; membrane component of ABC superfamily	139	104	24.7487	168	154	9.89949
MBURv2_20469	Phosphoglucomutase	197	198	0.707107	168	159	6.36396
MBURv2_50331	Ribosomal RNA small subunit methyltransferase J	160	147	9.19239	168	159	6.36396
MBURv2_50454	conserved protein of unknown function	130	161	21.9203	168	162	4.24264
MBURv2_120092	conserved exported protein of unknown function	246	186	42.4264	168	162	4.24264
MBURv2_130149	conserved protein of unknown function	0	170	120.208	168	176	5.65685
MBURv2_130264	Ribose-phosphate pyrophosphokinase	307	434	89.8026	168	188	14.1421
MBURv2_130288	Cytochrome c class I	194	211	12.0208	168	169	0.707107
MBURv2_160517	conserved protein of unknown function	274	153	85.5599	168	146	15.5563
MBURv2_220023	component of RuvABC resolvasome, endonuclease	70	118	33.9411	168	156	8.48528
MBURv2_80105	Diguanylate cyclase	148	119	20.5061	167	131	25.4558
MBURv2_120111	conserved protein of unknown function	83	92	6.36396	167	145	15.5563
MBURv2_20002	conserved protein of unknown function	484	133	248.194	166	134	22.6274
MBURv2_20052	mannose-1-phosphate guanyltransferase	93	139	32.5269	166	153	9.19239
MBURv2_50017	N5-glutamine methyltransferase	168	115	37.4767	166	163	2.12132
MBURv2_50325	conserved protein of unknown function	109	167	41.0122	166	164	1.41421
MBURv2_60360	Methyl-accepting chemotaxis sensory transducer with Pas/Pac sensor	162	160	1.41421	166	157	6.36396
MBURv2_130211	Anti-sigma-factor antagonist	185	124	43.1335	166	152	9.89949
MBURv2_130423	molybdopterin biosynthesis, protein C	164	130	24.0416	166	155	7.77817
MBURv2_130753	guanylate kinase	112	135	16.2635	166	142	16.9706
MBURv2_160134	putative S-adenosyl-L-methionine-dependent methyltransferase	94	129	24.7487	166	155	7.77817
MBURv2_160194	conserved exported protein of unknown function	181	155	18.3848	166	161	3.53553
MBURv2_210215	transposase (fragment)	163	128	24.7487	166	154	8.48528
MBURv2_210396	conserved protein of unknown function	110	104	4.24264	166	160	4.24264
MBURv2_30159	CbiX protein	74	127	37.4767	165	143	15.5563
MBURv2_50077	protein of unknown function	88	108	14.1421	165	122	30.4056
MBURv2_130216	protein of unknown function	427	331	67.8823	165	230	45.9619
MBURv2_130362	Glycosyl transferase family 2	115	131	11.3137	165	150	10.6066
MBURv2_130679	N-acetyl-gamma-glutamyl-phosphate reductase	135	110	17.6777	165	166	0.707107
MBURv2_210040	Response regulator receiver modulated diguanylate cyclase/phosphodiesterase	181	140	28.9914	165	180	10.6066
MBURv2_210271	delta-aminolevulinic acid dehydratase (Porphobilinogen synthase)	145	156	7.77817	165	172	4.94975
MBURv2_50347	conserved hypothetical protein	343	220	86.9741	164	171	4.94975
MBURv2_80011	transposase	88	141	37.4767	164	156	5.65685
MBURv2_120082	conserved protein of unknown function	124	214	63.6396	164	182	12.7279
MBURv2_130261	Outer membrane protein assembly factor BamA	145	130	10.6066	164	160	2.82843
MBURv2_130282	conserved protein of unknown function	280	247	23.3345	164	185	14.8492
MBURv2_130412	Ribosomal-protein-alanine acetyltransferase	96	143	33.234	164	157	4.94975
MBURv2_160257	HicB protein	112	94	12.7279	164	132	22.6274
MBURv2_160282	Biopolymer transport protein, MotA/TolQ/ExbB proton channel-related	157	148	6.36396	164	182	12.7279
MBURv2_160527	protein of unknown function	363	278	60.1041	164	184	14.1421
MBURv2_210052	homocysteine-N5-methyltetrahydrofolate transmethylase, B12-dependent	114	134	14.1421	164	166	1.41421
MBURv2_210575	putative Flagellin, N-terminus	96	102	4.24264	164	145	13.435
MBURv2_20074	urease accessory protein	154	142	8.48528	163	160	2.12132
MBURv2_20484	conserved exported protein of unknown function	57	74	12.0208	163	110	37.4767
MBURv2_50107	prolyl-tRNA synthetase	163	143	14.1421	163	159	2.82843
MBURv2_60124	Peptidase M48 Ste24p	166	124	29.6985	163	153	7.07107
MBURv2_130197	General secretion pathway protein H	124	146	15.5563	163	172	6.36396
MBURv2_130579	putative phosphate permease jhp_1384	121	134	9.19239	163	162	0.707107
MBURv2_160078	protein of unknown function	211	188	16.2635	163	189	18.3848
MBURv2_160294	putative NAD(P)H dehydrogenase (Quinone)	191	110	57.2756	163	145	12.7279
MBURv2_160445	exported protein of unknown function	251	225	18.3848	163	178	10.6066
MBURv2_160464	conserved protein of unknown function	387	304	58.6899	163	198	24.7487
MBURv2_160550	conserved protein of unknown function	144	142	1.41421	163	162	0.707107
MBURv2_210124	glutamate-1-semialdehyde aminotransferase (aminomutase)	211	139	50.9117	163	146	12.0208
MBURv2_260026	DNA topoisomerase IV, subunit B	143	111	22.6274	163	154	6.36396
MBURv2_20067	HupE/UreJ protein	144	175	21.9203	162	178	11.3137
MBURv2_20476	conserved protein of unknown function	158	141	12.0208	162	136	18.3848
MBURv2_30161	Cobyrinic acid A,C-diamide synthase	181	180	0.707107	162	170	5.65685
MBURv2_50215	conserved protein of unknown function	155	130	17.6777	162	147	10.6066
MBURv2_80076	Glutamate--cysteine ligase	133	108	17.6777	162	135	19.0919
MBURv2_130230	conserved protein of unknown function	43	183	98.9949	162	134	19.799
MBURv2_160024	conserved protein of unknown function	23	108	60.1041	162	149	9.19239
MBURv2_210064	conserved exported protein of unknown function	33	105	50.9117	162	123	27.5772
MBURv2_210342	DNA gyrase inhibitor	55	184	91.2168	162	143	13.435
MBURv2_210569	flagellar component of cell-proximal portion of basal-body rod	176	128	33.9411	162	164	1.41421
MBURv2_20439	Phosphoglycolate phosphatase 2	77	114	26.163	161	127	24.0416
MBURv2_50113	OmpA family protein	262	186	53.7401	161	179	12.7279
MBURv2_50129	putative secretion system protein (EvpA-like)	361	234	89.8026	161	164	2.12132
MBURv2_60129	conserved hypothetical protein	225	122	72.832	161	148	9.19239
MBURv2_130272	conserved exported protein of unknown function	310	220	63.6396	161	167	4.24264
MBURv2_130479	Mov34/MPN/PAD-1 family protein	209	162	33.234	161	151	7.07107
MBURv2_130483	aspartyl/glutamyl-tRNA(Asn/Gln) amidotransferase subunit A	186	108	55.1543	161	167	4.24264
MBURv2_130691	glycerol-3-phosphate dehydrogenase (NAD+)	122	131	6.36396	161	149	8.48528
MBURv2_20435	NhaP-type Na+(K+)/H+ antiporter	181	176	3.53553	160	177	12.0208
MBURv2_50082	Sulfur oxidation protein SoxZ	147	190	30.4056	160	167	4.94975
MBURv2_130116	methionine aminopeptidase	182	113	48.7904	160	136	16.9706
MBURv2_130210	CheA signal transduction histidine kinase	166	148	12.7279	160	158	1.41421
MBURv2_130704	putative inner membrane NADH-quinone reductase	76	126	35.3553	160	142	12.7279
MBURv2_130802	conserved protein of unknown function	490	325	116.673	160	243	58.6899
MBURv2_210324	conserved protein of unknown function	252	164	62.2254	160	173	9.19239
MBURv2_210570	flagellar component of cell-distal portion of basal-body rod	132	118	9.89949	160	149	7.77817
MBURv2_20261	Transcriptional regulator, MarR family	124	126	1.41421	159	157	1.41421
MBURv2_50216	conserved protein of unknown function	185	114	50.2046	159	135	16.9706
MBURv2_90002	conserved protein of unknown function	153	141	8.48528	159	131	19.799
MBURv2_120057	potassium transporter	108	119	7.77817	159	168	6.36396
MBURv2_130233	flagellum-specific ATP synthase	140	136	2.82843	159	168	6.36396
MBURv2_130567	pantothenate synthetase	193	168	17.6777	159	151	5.65685
MBURv2_160035	conserved protein of unknown function	139	104	24.7487	159	144	10.6066
MBURv2_160066	transporter	176	123	37.4767	159	151	5.65685
MBURv2_160105	O-sialoglycoprotein endopeptidase	138	141	2.12132	159	161	1.41421
MBURv2_190101	Diguanylate cyclase/phosphodiesterase with PAS/PAC sensor(S)	169	143	18.3848	159	147	8.48528
MBURv2_210372	putative CDP-abequose synthase	127	127	0	159	168	6.36396
MBURv2_240065	conserved membrane protein of unknown function	233	132	71.4178	159	159	0
MBURv2_20437	FeS assembly SUF system protein SufT	127	160	23.3345	158	135	16.2635
MBURv2_50067	N-carbamoylputrescine amidase	78	120	29.6985	158	140	12.7279
MBURv2_50338	Transcriptional regulator, BadM/Rrf2 family	193	102	64.3467	158	94	45.2548
MBURv2_80073	NUDIX hydrolase	154	158	2.82843	158	172	9.89949
MBURv2_120007	putative formyl transferase	107	134	19.0919	158	134	16.9706
MBURv2_130301	protein of unknown function	128	146	12.7279	158	164	4.24264
MBURv2_130824	AMP-dependent synthetase and ligase	154	123	21.9203	158	163	3.53553
MBURv2_130905	conserved exported protein of unknown function	180	163	12.0208	158	154	2.82843
MBURv2_130961	transposase	121	141	14.1421	158	150	5.65685
MBURv2_160062	protein associated with replication fork, possible DNA repair protein	168	174	4.24264	158	162	2.82843
MBURv2_160067	putative enzyme	102	146	31.1127	158	156	1.41421
MBURv2_160129	UDP-glucose 4-epimerase	147	118	20.5061	158	167	6.36396
MBURv2_160223	Pyrrolidone-carboxylate peptidase	180	119	43.1335	158	161	2.12132
MBURv2_160299	ADP-ribose diphosphatase	79	131	36.7696	158	151	4.94975
MBURv2_190007	OmpA/MotB domain protein	188	140	33.9411	158	145	9.19239
MBURv2_210388	B-type flagellin	86	100	9.89949	158	137	14.8492
MBURv2_20069	urease gamma subunit	86	159	51.6188	157	149	5.65685
MBURv2_30105	Flavoprotein	48	107	41.7193	157	141	11.3137
MBURv2_50203	protein of unknown function	297	396	70.0036	157	209	36.7696
MBURv2_80054	conserved protein of unknown function	244	229	10.6066	157	141	11.3137
MBURv2_130273	conserved exported protein of unknown function	352	235	82.7315	157	165	5.65685
MBURv2_130494	conserved protein of unknown function	65	126	43.1335	157	132	17.6777
MBURv2_130885	putative oxidoreductase protein; putative dehydrogenase (flavoprotein)	70	112	29.6985	157	158	0.707107
MBURv2_160054	Photoproduct lyase	114	135	14.8492	157	145	8.48528
MBURv2_160242	Magnesium transporter	58	64	4.24264	157	138	13.435
MBURv2_160254	conserved protein of unknown function	84	120	25.4558	157	142	10.6066
MBURv2_190104	transposase	143	132	7.77817	157	147	7.07107
MBURv2_210142	protein of unknown function	90	231	99.7021	157	187	21.2132
MBURv2_210233	transposase	76	97	14.8492	157	141	11.3137
MBURv2_10042	transposase	108	88	14.1421	156	140	11.3137
MBURv2_20334	conserved protein of unknown function	140	439	211.425	156	241	60.1041
MBURv2_50098	Asparagine synthetase	216	198	12.7279	156	161	3.53553
MBURv2_50342	transport protein of outer membrane lipoproteins (ABC superfamily, membrane)	140	126	9.89949	156	149	4.94975
MBURv2_60136	conserved protein of unknown function	79	144	45.9619	156	145	7.77817
MBURv2_60174	NAD-reducing hydrogenase HoxS subunit beta	150	191	28.9914	156	143	9.19239
MBURv2_130015	conserved protein of unknown function	0	143	101.116	156	141	10.6066
MBURv2_130821	putative acyl carrier protein	99	91	5.65685	156	128	19.799
MBURv2_130823	conserved hypothetical protein; putative membrane protein	79	103	16.9706	156	154	1.41421
MBURv2_160422	conserved membrane protein of unknown function	184	131	37.4767	156	163	4.94975
MBURv2_190032	conserved protein of unknown function	260	138	86.267	156	116	28.2843
MBURv2_210065	ABC transporter ATP-binding protein (Subunit C)	153	147	4.24264	156	159	2.12132
MBURv2_210348	putative LPS-assembly lipoprotein RlpB	230	138	65.0538	156	129	19.0919
MBURv2_240067	conserved protein of unknown function	0	159	112.43	156	156	0
MBURv2_240098	23S rRNA pseudouridylate synthase	145	130	10.6066	156	161	3.53553
MBURv2_250050	putative peptidase M16	214	152	43.8406	156	165	6.36396
MBURv2_30019	DNA-binding protein for site-specific recombination, transcription of rRNA and tRNA operons and DNA replication	122	141	13.435	155	131	16.9706
MBURv2_50047	dihydrolipoamide dehydrogenase E3 subunit of 2-oxoglutarate dehydrogenase complex (Glycine oxidation system L-factor)	194	172	15.5563	155	150	3.53553
MBURv2_80041	conserved exported protein of unknown function	230	205	17.6777	155	161	4.24264
MBURv2_120123	Helix-turn-helix motif (Modular protein)	168	142	18.3848	155	152	2.12132
MBURv2_130538	conserved protein of unknown function	169	108	43.1335	155	151	2.82843
MBURv2_130556	type 4 fimbrial biogenesis protein	177	174	2.12132	155	160	3.53553
MBURv2_140001	transposase (fragment)	116	114	1.41421	155	153	1.41421
MBURv2_160027	conserved protein of unknown function	251	127	87.6812	155	152	2.12132
MBURv2_210054	Glutaredoxin 2	451	170	198.697	155	177	15.5563
MBURv2_210397	Cytochrome C assembly protein	109	127	12.7279	155	144	7.77817
MBURv2_210571	Flagellar L-ring protein	182	136	32.5269	155	160	3.53553
MBURv2_260021	VacJ family lipoprotein	107	168	43.1335	155	151	2.82843
MBURv2_20229	conserved exported protein of unknown function	135	123	8.48528	154	153	0.707107
MBURv2_30051	23S rRNA (Uracil-5-)-methyltransferase(23S rRNA(M- 5-U1939)-methyltransferase)	136	156	14.1421	154	165	7.77817
MBURv2_30152	conserved protein of unknown function	102	132	21.2132	154	151	2.12132
MBURv2_60119	conserved protein of unknown function	76	125	34.6482	154	136	12.7279
MBURv2_130032	conserved membrane protein of unknown function	162	196	24.0416	154	175	14.8492
MBURv2_130648	quinolinate synthase, L-aspartate oxidase (B protein) subunit	130	148	12.7279	154	147	4.94975
MBURv2_210341	putative antitoxin of gyrase inhibiting toxin-antitoxin system	318	190	90.5097	154	143	7.77817
MBURv2_20415	Ribose-5-phosphate isomerase A	152	203	36.0624	153	190	26.163
MBURv2_50030	ssDNA exonuclease, 5' --> 3'-specific	130	133	2.12132	153	152	0.707107
MBURv2_60271	conserved protein of unknown function	226	151	53.033	153	139	9.89949
MBURv2_80039	protein of unknown function	51	139	62.2254	153	153	0
MBURv2_250110	peptide chain release factor RF-3	116	105	7.77817	153	142	7.77817
MBURv2_30153	Cobalamin (Vitamin B12) biosynthesis CbiG protein	133	149	11.3137	152	166	9.89949
MBURv2_30157	putative cobalt-precorrin-6A synthase [deacetylating]	142	168	18.3848	152	159	4.94975
MBURv2_50220	Integrase (fragment)	87	137	35.3553	152	145	4.94975
MBURv2_130283	4-hydroxy-L-threonine phosphate dehydrogenase, NAD-dependent	129	90	27.5772	152	133	13.435
MBURv2_130481	aspartyl/glutamyl-tRNA(Asn/Gln) amidotransferase subunit B	151	113	26.8701	152	153	0.707107
MBURv2_130688	Transcriptional regulator, ArsR family	166	182	11.3137	152	139	9.19239
MBURv2_130978	exported protein of unknown function	128	163	24.7487	152	143	6.36396
MBURv2_210369	conserved protein of unknown function	0	134	94.7523	152	145	4.94975
MBURv2_210383	transposase	77	131	38.1838	152	145	4.94975
MBURv2_250033	Chemotaxis response regulator protein-glutamate methylesterase 2	127	146	13.435	152	148	2.82843
MBURv2_260029	conserved protein of unknown function	196	156	28.2843	152	152	0
MBURv2_20066	putative branched-chain amino acid transport protein (ABC superfamily, ATP_bind)	178	115	44.5477	151	148	2.12132
MBURv2_20068	Urease accessory protein UreD	185	158	19.0919	151	158	4.94975
MBURv2_50314	Type 4 fimbrial biogenesis protein PilZ	49	112	44.5477	151	143	5.65685
MBURv2_80052	Quinone oxidoreductase PIG3	133	181	33.9411	151	173	15.5563
MBURv2_130161	TonB-dependent receptor plug	137	152	10.6066	151	139	8.48528
MBURv2_130480	conserved protein of unknown function	239	139	70.7107	151	153	1.41421
MBURv2_130611	Fructokinase	118	167	34.6482	151	160	6.36396
MBURv2_160345	Two-component response regulator	99	106	4.94975	151	137	9.89949
MBURv2_160355	diadenosine tetraphosphatase	167	116	36.0624	151	142	6.36396
MBURv2_210165	putative S-methyl-5'-thioinosine phosphorylase	176	140	25.4558	151	144	4.94975
MBURv2_210384	protein of unknown function	129	131	1.41421	151	150	0.707107
MBURv2_20077	putative Nudix hydrolase	38	97	41.7193	150	129	14.8492
MBURv2_50108	protein of unknown function	219	170	34.6482	150	164	9.89949
MBURv2_80102	Succinate dehydrogenase, hydrophobic membrane anchor protein	251	172	55.8614	150	147	2.12132
MBURv2_130546	conserved protein of unknown function	152	124	19.799	150	132	12.7279
MBURv2_160183	thymidylate synthetase	94	140	32.5269	150	144	4.24264
MBURv2_160419	putative transcriptional regulator, Crp/Fnr family	95	90	3.53553	150	130	14.1421
MBURv2_190129	putative Transcriptional regulators (CopG/Arc/MetJ DNA-binding domain)	31	101	49.4975	150	145	3.53553
MBURv2_210073	protein of unknown function	322	105	153.442	150	118	22.6274
MBURv2_30023	protein of unknown function	210	129	57.2756	149	111	26.8701
MBURv2_50093	putative UDP-glucose/GDP-mannose dehydrogenase	137	138	0.707107	149	134	10.6066
MBURv2_50341	outer membrane-specific lipoprotein transporter subunit ; ATP-binding component of ABC superfamily	153	134	13.435	149	162	9.19239
MBURv2_50450	conserved hypothetical protein	122	119	2.12132	149	143	4.24264
MBURv2_60089	conserved protein of unknown function	141	158	12.0208	149	148	0.707107
MBURv2_60121	conserved protein of unknown function	191	111	56.5685	149	136	9.19239
MBURv2_60156	conserved protein of unknown function	94	111	12.0208	149	142	4.94975
MBURv2_130887	conserved protein of unknown function	52	101	34.6482	149	137	8.48528
MBURv2_160019	Copper-exporting P-type ATPase A	92	102	7.07107	149	148	0.707107
MBURv2_210166	Phosphoribosyltransferase	172	166	4.24264	149	145	2.82843
MBURv2_210357	putative helicase	88	113	17.6777	149	140	6.36396
MBURv2_210581	Ribonuclease D	82	75	4.94975	149	122	19.0919
MBURv2_30053	conserved hypothetical protein	125	141	11.3137	148	149	0.707107
MBURv2_50311	putative conserved membrane associated protein	175	128	33.234	148	143	3.53553
MBURv2_60091	putative Cytochrome c oxidase, subunit I	215	211	2.82843	148	187	27.5772
MBURv2_120030	Glycosyl transferase family 2	162	115	33.234	148	138	7.07107
MBURv2_130170	protein of unknown function	255	196	41.7193	148	166	12.7279
MBURv2_130530	Cytochrome c'-beta	252	192	42.4264	148	140	5.65685
MBURv2_190047	putative inner membrane NADH-quinone reductase	312	193	84.1457	148	152	2.82843
MBURv2_190078	conserved protein of unknown function	44	108	45.2548	148	149	0.707107
MBURv2_190097	Cell division protein FtsQ	235	167	48.0833	148	154	4.24264
MBURv2_210247	protein of unknown function	152	125	19.0919	148	153	3.53553
MBURv2_250019	flagellar motor switching and energizing component	99	96	2.12132	148	143	3.53553
MBURv2_250028	RNA polymerase sigma factor for flagellar operon	140	139	0.707107	148	131	12.0208
MBURv2_60100	conserved protein of unknown function	83	135	36.7696	147	149	1.41421
MBURv2_120091	Polysaccharide deacetylase domain protein	213	230	12.0208	147	156	6.36396
MBURv2_130413	putative phage SPO1 DNA polymerase-related protein, uracil-DNA glycosylase family	143	115	19.799	147	142	3.53553
MBURv2_130542	conserved protein of unknown function	115	148	23.3345	147	144	2.12132
MBURv2_130909	conserved protein of unknown function	147	127	14.1421	147	120	19.0919
MBURv2_130916	Inorganic pyrophosphatase	155	110	31.8198	147	114	23.3345
MBURv2_160532	UDP-N-acetylmuramate:L-alanyl-gamma-D-glutamyl-m eso-diaminopimelate ligase	135	128	4.94975	147	138	6.36396
MBURv2_210041	Response regulator receiver modulated diguanylate cyclase/phosphodiesterase with PAS/PAC sensor(S)	114	130	11.3137	147	157	7.07107
MBURv2_210211	HpcH/HpaI aldolase	46	111	45.9619	147	124	16.2635
MBURv2_210282	conserved protein of unknown function	198	133	45.9619	147	146	0.707107
MBURv2_10056	protein of unknown function	171	174	2.12132	146	187	28.9914
MBURv2_60104	TM2 domain containing protein	189	153	25.4558	146	146	0
MBURv2_60155	conserved protein of unknown function	123	124	0.707107	146	144	1.41421
MBURv2_130363	protein of unknown function	51	118	47.3762	146	150	2.82843
MBURv2_130945	LexA repressor	28	38	7.07107	146	116	21.2132
MBURv2_130975	protein of unknown function	163	133	21.2132	146	132	9.89949
MBURv2_160052	Disulfide bond formation protein B	97	123	18.3848	146	157	7.77817
MBURv2_160256	Predicted protein	141	126	10.6066	146	143	2.12132
MBURv2_160424	aminopeptidase N	131	96	24.7487	146	129	12.0208
MBURv2_210559	protein of unknown function	43	133	63.6396	146	128	12.7279
MBURv2_10033	putative membrane protein	114	125	7.77817	145	157	8.48528
MBURv2_60172	NADH:ubiquinone oxidoreductase, subunit G, iron-sulfur binding	194	163	21.9203	145	124	14.8492
MBURv2_60249	conserved protein of unknown function	238	171	47.3762	145	135	7.07107
MBURv2_130014	putative phosphoribosylglycinamide formyltransferase/formyltetrahydrofolate deformylase	179	109	49.4975	145	125	14.1421
MBURv2_130687	protein of unknown function	154	126	19.799	145	147	1.41421
MBURv2_130911	conserved exported protein of unknown function	182	193	7.77817	145	159	9.89949
MBURv2_160023	conserved protein of unknown function	452	354	69.2965	145	192	33.234
MBURv2_160201	GTPase	78	114	25.4558	145	138	4.94975
MBURv2_160248	MotA/TolQ/ExbB proton channel family domain protein	247	105	100.409	145	153	5.65685
MBURv2_160415	glutathione synthetase	119	100	13.435	145	132	9.19239
MBURv2_190073	conserved hypothetical protein	115	144	20.5061	145	134	7.77817
MBURv2_210023	Nitrogen regulatory protein PII	225	137	62.2254	145	159	9.89949
MBURv2_50119	ErfK/YbiS/YcfS/YnhG family protein	162	172	7.07107	144	146	1.41421
MBURv2_50400	conserved exported protein of unknown function	221	164	40.3051	144	148	2.82843
MBURv2_60027	3',5'-cyclic adenosine monophosphate phosphodiesterase CpdA	109	98	7.77817	144	124	14.1421
MBURv2_80022	conserved exported protein of unknown function	147	208	43.1335	144	136	5.65685
MBURv2_80034	putative PAS/PAC sensor protein	100	138	26.8701	144	137	4.94975
MBURv2_80099	conserved protein of unknown function	245	172	51.6188	144	163	13.435
MBURv2_130332	putative membrane protein (ComM)	197	149	33.9411	144	139	3.53553
MBURv2_130396	proline aminopeptidase P II	120	110	7.07107	144	130	9.89949
MBURv2_130590	3-deoxy-D-manno-octulosonate 8-phosphate phosphatase	166	121	31.8198	144	153	6.36396
MBURv2_160058	acetylglutamate kinase	86	109	16.2635	144	145	0.707107
MBURv2_160265	transposase	59	89	21.2132	144	130	9.89949
MBURv2_190060	LexA repressor	83	44	27.5772	144	109	24.7487
MBURv2_210312	16S rRNA m5C967 methyltransferase, S-adenosyl-L-methionine-dependent	83	112	20.5061	144	138	4.24264
MBURv2_210406	conserved exported protein of unknown function	132	148	11.3137	144	148	2.82843
MBURv2_30024	Methyltransferase small	131	116	10.6066	143	120	16.2635
MBURv2_30155	Precorrin-2 C20-methyltransferase	157	108	34.6482	143	138	3.53553
MBURv2_50019	Major facilitator superfamily MFS_1	142	146	2.82843	143	150	4.94975
MBURv2_50364	putative oxidoreductase, molybdenum cofactor binding subunit	125	141	11.3137	143	142	0.707107
MBURv2_60118	conserved protein of unknown function	259	159	70.7107	143	146	2.12132
MBURv2_120090	FemAB-related protein, PEP-CTERM system-associated	102	142	28.2843	143	132	7.77817
MBURv2_130327	protein of unknown function	126	123	2.12132	143	122	14.8492
MBURv2_160133	Glycosyl transferase, group 1	98	107	6.36396	143	140	2.12132
MBURv2_160219	Regulatory protein HlyX (modular protein)	180	213	23.3345	143	166	16.2635
MBURv2_160385	conserved protein of unknown function	166	176	7.07107	143	150	4.94975
MBURv2_210248	Glycosyl transferase, family 2	139	103	25.4558	143	141	1.41421
MBURv2_210332	Homoserine O-succinyltransferase	98	120	15.5563	143	128	10.6066
MBURv2_210537	conserved protein of unknown function	146	126	14.1421	143	140	2.12132
MBURv2_250020	Flagellar biosynthetic protein FliO	99	111	8.48528	143	150	4.94975
MBURv2_20003	conserved protein of unknown function	244	120	87.6812	142	135	4.94975
MBURv2_50365	Nicotinate dehydrogenase subunit A	168	152	11.3137	142	167	17.6777
MBURv2_60029	putative hydrolase, haloacid dehalogenase-like family	152	121	21.9203	142	119	16.2635
MBURv2_120056	protein of unknown function	83	135	36.7696	142	142	0
MBURv2_130275	putative Phosphonate-transporting ATPase	176	203	19.0919	142	160	12.7279
MBURv2_130642	conserved membrane protein of unknown function	171	157	9.89949	142	151	6.36396
MBURv2_160552	NADH ubiquinone oxidoreductase 20 kDa subunit	92	138	32.5269	142	148	4.24264
MBURv2_210214	transposase (fragment)	169	123	32.5269	142	138	2.82843
MBURv2_210492	protein of unknown function	93	125	22.6274	142	138	2.82843
MBURv2_240097	Chromosome segregation and condensation protein, ScpB	156	102	38.1838	142	125	12.0208
MBURv2_250036	Cobyrinic acid ac-diamide synthase	162	108	38.1838	142	139	2.12132
MBURv2_20198	serine acetyltransferase	207	90	82.7315	141	130	7.77817
MBURv2_50090	putative L-sorbosone dehydrogenase	173	187	9.89949	141	147	4.24264
MBURv2_50428	dihydroorotase	191	119	50.9117	141	119	15.5563
MBURv2_60120	conserved protein of unknown function	226	113	79.9031	141	140	0.707107
MBURv2_60184	replicative DNA helicase	105	105	0	141	140	0.707107
MBURv2_80043	protein of unknown function	314	142	121.622	141	122	13.435
MBURv2_80053	Diguanylate cyclase/phosphodiesterase with PAS/PAC sensor(S)	133	144	7.77817	141	147	4.24264
MBURv2_80091	putative transporter subunit: ATP-binding component of ABC superfamily	47	71	16.9706	141	115	18.3848
MBURv2_130120	2-octaprenyl-3-methyl-6-methoxy-1,4-benzoquinol hydroxylase	143	106	26.163	141	140	0.707107
MBURv2_130411	conserved protein of unknown function	154	146	5.65685	141	140	0.707107
MBURv2_130482	conserved protein of unknown function	158	144	9.89949	141	146	3.53553
MBURv2_210274	Outer-membrane lipoprotein carrier protein	69	99	21.2132	141	134	4.94975
MBURv2_250120	conserved protein of unknown function	223	139	59.397	141	126	10.6066
MBURv2_10002	KfrB	100	96	2.82843	140	113	19.0919
MBURv2_50100	conserved protein of unknown function	218	188	21.2132	140	158	12.7279
MBURv2_80040	conserved exported protein of unknown function	120	123	2.12132	140	136	2.82843
MBURv2_120011	putative Asparagine synthase (glutamine-hydrolyzing)	138	131	4.94975	140	122	12.7279
MBURv2_130738	GTP pyrophosphokinase	99	123	16.9706	140	133	4.94975
MBURv2_160491	putative phage integrase	80	92	8.48528	140	115	17.6777
MBURv2_210208	HAD-superfamily hydrolase, subfamily IA, variant 1	67	113	32.5269	140	114	18.3848
MBURv2_210370	DegT/DnrJ/EryC1/StrS aminotransferase	125	142	12.0208	140	136	2.82843
MBURv2_50162	Hydrogenase expression/formation protein HypC	478	242	166.877	139	164	17.6777
MBURv2_50442	putative C32 tRNA thiolase	91	103	8.48528	139	129	7.07107
MBURv2_120089	Glycosyl transferase, group 1	182	215	23.3345	139	151	8.48528
MBURv2_130703	putative oxidoreductase	162	113	34.6482	139	119	14.1421
MBURv2_160069	Transcriptional regulator, TetR family	117	109	5.65685	139	106	23.3345
MBURv2_160211	conserved protein of unknown function	71	94	16.2635	139	122	12.0208
MBURv2_160523	conserved protein of unknown function	104	148	31.1127	139	139	0
MBURv2_210249	Glycosyl transferase group 1	154	109	31.8198	139	127	8.48528
MBURv2_210256	putative septum formation protein	76	81	3.53553	139	132	4.94975
MBURv2_210264	excinuclease UvrABC, endonuclease subunit	118	135	12.0208	139	135	2.82843
MBURv2_210320	conserved hypothetical protein	102	108	4.24264	139	125	9.89949
MBURv2_210493	transposase (fragment)	116	116	0	139	134	3.53553
MBURv2_230012	transposase (fragment)	90	113	16.2635	139	131	5.65685
MBURv2_240066	putative signal transduction protein	132	115	12.0208	139	130	6.36396
MBURv2_50323	conserved exported protein of unknown function	148	166	12.7279	138	142	2.82843
MBURv2_60101	fused putative transporter subunits of ABC superfamily: ATP-binding components	152	140	8.48528	138	137	0.707107
MBURv2_130543	conserved protein of unknown function	151	119	22.6274	138	130	5.65685
MBURv2_160212	conserved protein of unknown function	153	125	19.799	138	136	1.41421
MBURv2_160319	Copper-translocating P-type ATPase	94	105	7.77817	138	138	0
MBURv2_160381	conserved exported protein of unknown function	255	191	45.2548	138	145	4.94975
MBURv2_210263	conserved protein of unknown function	108	163	38.8909	138	133	3.53553
MBURv2_220021	Phosphoserine phosphatase	81	98	12.0208	138	131	4.94975
MBURv2_260020	Hopanoid biosynthesis associated membrane protein HpnM	202	165	26.163	138	137	0.707107
MBURv2_60239	conserved protein of unknown function	161	172	7.77817	137	131	4.24264
MBURv2_60250	DNA polymerase, beta domain protein region (fragment)	199	189	7.07107	137	140	2.12132
MBURv2_120083	DNA translocase FtsK	92	117	17.6777	137	139	1.41421
MBURv2_130042	Sigma 54 dependent transcriptional regulator	89	95	4.24264	137	116	14.8492
MBURv2_130102	Oxidoreductase domain protein	112	114	1.41421	137	136	0.707107
MBURv2_130123	RNA polymerase-associated protein RapA	81	79	1.41421	137	113	16.9706
MBURv2_130709	conserved protein of unknown function	181	139	29.6985	137	126	7.77817
MBURv2_130780	methyltransferase, SAM-dependent methyltransferase, glucose-inhibited cell-division protein	193	72	85.5599	137	125	8.48528
MBURv2_160421	molybdopterin biosynthesis protein B	84	103	13.435	137	133	2.82843
MBURv2_210156	Aspartate-semialdehyde dehydrogenase	60	90	21.2132	137	128	6.36396
MBURv2_210566	flagellar component of cell-proximal portion of basal-body rod	84	80	2.82843	137	106	21.9203
MBURv2_260003	protein of unknown function	223	215	5.65685	137	177	28.2843
MBURv2_50035	methyl-directed mismatch repair protein	192	132	42.4264	136	141	3.53553
MBURv2_50068	Agmatine deiminase	51	88	26.163	136	108	19.799
MBURv2_130235	flagellar motor switching and energizing component	69	97	19.799	136	126	7.07107
MBURv2_130686	Peptidase M23	160	125	24.7487	136	136	0
MBURv2_130737	fused DNA polymerase I 5'->3' exonuclease ; 3'->5' polymerase ; 3'->5' exonuclease	119	115	2.82843	136	130	4.24264
MBURv2_130819	conserved hypothetical protein	122	103	13.435	136	121	10.6066
MBURv2_160070	conserved protein of unknown function	95	116	14.8492	136	120	11.3137
MBURv2_210121	protein of unknown function	189	230	28.9914	136	167	21.9203
MBURv2_230001	acyl-CoA thioesterase	129	103	18.3848	136	108	19.799
MBURv2_20006	Alpha/beta hydrolase domain-containing protein 11	89	111	15.5563	135	135	0
MBURv2_50001	RNA polymerase, sigma-24 subunit, ECF subfamily	86	129	30.4056	135	137	1.41421
MBURv2_50095	conserved protein of unknown function	133	168	24.7487	135	146	7.77817
MBURv2_50299	Lytic transglycosylase catalytic	137	177	28.2843	135	144	6.36396
MBURv2_50379	Stage II sporulation protein	205	118	61.5183	135	113	15.5563
MBURv2_60038	Nucleoside triphosphate pyrophosphohydrolase	119	146	19.0919	135	142	4.94975
MBURv2_60183	alanine racemase 1, PLP-binding, biosynthetic	121	93	19.799	135	139	2.82843
MBURv2_130246	repair protein radA homolog	107	85	15.5563	135	143	5.65685
MBURv2_210174	LPS-assembly protein LptD	138	122	11.3137	135	131	2.82843
MBURv2_250112	putative sulfurtransferase DsrE	112	150	26.8701	135	157	15.5563
MBURv2_20072	urease accessory protein	60	102	29.6985	134	119	10.6066
MBURv2_20398	Chemotaxis protein CheY (2 CheY domains)	119	140	14.8492	134	129	3.53553
MBURv2_20410	Undecaprenyl-diphosphatase 2	77	96	13.435	134	146	8.48528
MBURv2_20465	Outer membrane protein assembly factor BamD	125	148	16.2635	134	129	3.53553
MBURv2_20472	putative L,D-transpeptidase ErfK/SrfK	185	163	15.5563	134	115	13.435
MBURv2_30033	FxsA cytoplasmic membrane protein	119	107	8.48528	134	119	10.6066
MBURv2_50453	conserved protein of unknown function	200	97	72.832	134	112	15.5563
MBURv2_60214	putative formamidase regulatory protein FmdB	66	173	75.6604	134	135	0.707107
MBURv2_130194	General secretion pathway protein K	118	102	11.3137	134	130	2.82843
MBURv2_190049	Electron transport complex protein RnfD	200	235	24.7487	134	166	22.6274
MBURv2_210002	conserved exported protein of unknown function	44	59	10.6066	134	120	9.89949
MBURv2_210071	putative oxaloacetate decarboxylase beta chain	46	111	45.9619	134	133	0.707107
MBURv2_210148	coproporphyrinogen III oxidase	66	93	19.0919	134	121	9.19239
MBURv2_210268	conserved hypothetical protein	170	112	41.0122	134	128	4.24264
MBURv2_10023	Plasmid stabilization system	30	90	42.4264	133	116	12.0208
MBURv2_20070	urease beta subunit	136	116	14.1421	133	118	10.6066
MBURv2_20467	conserved hypothetical protein	130	75	38.8909	133	126	4.94975
MBURv2_30007	protein of unknown function	0	159	112.43	133	123	7.07107
MBURv2_50330	Biphenyl dioxygenase system ferredoxin subunit	81	123	29.6985	133	125	5.65685
MBURv2_50333	selenocysteine lyase, PLP-dependent	93	98	3.53553	133	107	18.3848
MBURv2_60358	fused chemotactic sensory histidine kinase in two-component regulatory system with CheB and CheY: sensory histidine kinase ; sig	145	159	9.89949	133	125	5.65685
MBURv2_80035	conserved protein of unknown function	96	108	8.48528	133	124	6.36396
MBURv2_80108	Asparagine synthetase	102	136	24.0416	133	132	0.707107
MBURv2_160018	conserved membrane protein of unknown function	137	112	17.6777	133	140	4.94975
MBURv2_160071	Selenium-binding family protein	126	116	7.07107	133	130	2.12132
MBURv2_160112	TatABCE protein translocation system subunit	110	148	26.8701	133	143	7.07107
MBURv2_210210	Acylneuraminate cytidylyltransferase	80	107	19.0919	133	119	9.89949
MBURv2_210521	Gamma-glutamyl phosphate reductase	90	120	21.2132	133	128	3.53553
MBURv2_20055	conserved protein of unknown function	159	141	12.7279	132	130	1.41421
MBURv2_130477	peptide chain release factor RF-1	80	105	17.6777	132	117	10.6066
MBURv2_130566	3-methyl-2-oxobutanoate hydroxymethyltransferase	85	117	22.6274	132	123	6.36396
MBURv2_130741	conserved protein of unknown function	104	91	9.19239	132	110	15.5563
MBURv2_210339	protein of unknown function	37	156	84.1457	132	145	9.19239
MBURv2_210531	protein of unknown function	0	130	91.9239	132	129	2.12132
MBURv2_20263	conserved exported protein of unknown function	144	202	41.0122	131	162	21.9203
MBURv2_20394	conserved hypothetical protein; putative membrane protein	141	131	7.07107	131	125	4.24264
MBURv2_30095	Type III secretion exporter	89	92	2.12132	131	106	17.6777
MBURv2_50382	conserved protein of unknown function	42	141	70.0036	131	116	10.6066
MBURv2_60128	conserved protein of unknown function	72	111	27.5772	131	100	21.9203
MBURv2_60145	Aminotransferase class-III	74	128	38.1838	131	131	0
MBURv2_130589	conserved protein of unknown function	183	85	69.2965	131	135	2.82843
MBURv2_130722	Sulfurtransferase TusE	78	119	28.9914	131	119	8.48528
MBURv2_160451	Ribonucleoside-diphosphate reductase, adenosylcobalamin-dependent	66	81	10.6066	131	114	12.0208
MBURv2_160452	Non-specific serine/threonine protein kinase	92	89	2.12132	131	117	9.89949
MBURv2_160477	conserved protein of unknown function	210	105	74.2462	131	116	10.6066
MBURv2_210128	conserved hypothetical protein	195	112	58.6899	131	106	17.6777
MBURv2_210405	Acyl-[acyl-carrier-protein]--UDP-N-acetylglucosa mine O-acyltransferase	101	95	4.24264	131	116	10.6066
MBURv2_250115	protein of unknown function	173	185	8.48528	131	140	6.36396
MBURv2_60344	conserved membrane protein of unknown function	191	104	61.5183	130	105	17.6777
MBURv2_90004	conserved protein of unknown function	96	93	2.12132	130	110	14.1421
MBURv2_120025	TDP-4-oxo-6-deoxy-D-glucose transaminase	156	129	19.0919	130	128	1.41421
MBURv2_130207	Methyl-accepting chemotaxis sensory transducer	137	128	6.36396	130	139	6.36396
MBURv2_130809	Sodium/hydrogen exchanger	159	147	8.48528	130	129	0.707107
MBURv2_210144	Transcription elongation factor GreB	105	128	16.2635	130	126	2.82843
MBURv2_20058	protein of unknown function	140	228	62.2254	129	156	19.0919
MBURv2_60083	conserved protein of unknown function	180	222	29.6985	129	146	12.0208
MBURv2_130023	conserved protein of unknown function	162	156	4.24264	129	132	2.12132
MBURv2_130247	Transcriptional regulatory protein PhoP	91	87	2.82843	129	127	1.41421
MBURv2_130495	lipoyl-protein ligase	100	110	7.07107	129	120	6.36396
MBURv2_170004	conserved protein of unknown function	178	184	4.24264	129	134	3.53553
MBURv2_210118	LexA repressor	39	58	13.435	129	95	24.0416
MBURv2_210184	Alpha-amylase/Glycoside hydrolase, family 57	124	128	2.82843	129	135	4.24264
MBURv2_210412	conserved protein of unknown function	58	88	21.2132	129	114	10.6066
MBURv2_260010	conserved protein of unknown function	213	158	38.8909	129	131	1.41421
MBURv2_50166	conserved protein of unknown function	326	184	100.409	128	142	9.89949
MBURv2_60384	Autoinducer 2-degrading protein LsrG	59	109	35.3553	128	105	16.2635
MBURv2_130277	putative virion core protein (Lumpy skin disease virus)-like protein	135	123	8.48528	128	135	4.94975
MBURv2_130498	conserved exported protein of unknown function	78	98	14.1421	128	111	12.0208
MBURv2_130697	GDP-D-mannose dehydratase, NAD(P)-binding	62	85	16.2635	128	119	6.36396
MBURv2_160110	Short-chain dehydrogenase/reductase SDR	95	91	2.82843	128	129	0.707107
MBURv2_160353	conserved protein of unknown function	80	82	1.41421	128	100	19.799
MBURv2_160458	Transcriptional regulator, MarR family	91	90	0.707107	128	115	9.19239
MBURv2_210573	Peptidoglycan hydrolase FlgJ	52	87	24.7487	128	102	18.3848
MBURv2_20442	Methylthioribose-1-phosphate isomerase	109	80	20.5061	127	128	0.707107
MBURv2_30094	Phosphatidylserine decarboxylase proenzyme	81	100	13.435	127	116	7.77817
MBURv2_50046	conserved membrane protein of unknown function	134	131	2.12132	127	129	1.41421
MBURv2_120028	conserved protein of unknown function	125	102	16.2635	127	116	7.77817
MBURv2_120124	conserved protein of unknown function	154	113	28.9914	127	121	4.24264
MBURv2_130028	pantetheine-phosphate adenylyltransferase	72	71	0.707107	127	113	9.89949
MBURv2_130129	Cytosolic 5'-nucleotidase 1A	150	112	26.8701	127	122	3.53553
MBURv2_130612	Sucrose-6F-phosphate phosphohydrolase; sucrose-phosphate phosphatase	103	126	16.2635	127	129	1.41421
MBURv2_160283	putative ferric siderophore transport system, biopolymer transport protein ExbB	116	154	26.8701	127	149	15.5563
MBURv2_190132	conserved protein of unknown function	62	98	25.4558	127	117	7.07107
MBURv2_210164	protein of unknown function	136	227	64.3467	127	153	18.3848
MBURv2_210379	putative FkbM family methyltransferase	119	138	13.435	127	114	9.19239
MBURv2_220004	conserved protein of unknown function	100	122	15.5563	127	127	0
MBURv2_240092	putative ATP-dependent helicase	113	118	3.53553	127	132	3.53553
MBURv2_10085	protein of unknown function	95	64	21.9203	126	118	5.65685
MBURv2_20274	SMC domain protein	63	94	21.9203	126	109	12.0208
MBURv2_20401	conserved protein of unknown function	276	276	0	126	122	2.82843
MBURv2_30104	Dihydropteroate synthase	104	124	14.1421	126	124	1.41421
MBURv2_30177	conserved protein of unknown function	57	101	31.1127	126	108	12.7279
MBURv2_60006	protein of unknown function	200	240	28.2843	126	151	17.6777
MBURv2_120088	Pyruvate, phosphate dikinase	101	106	3.53553	126	114	8.48528
MBURv2_130828	conserved protein of unknown function	110	227	82.7315	126	165	27.5772
MBURv2_130924	putative NAD(P)-binding domain enzyme	102	95	4.94975	126	125	0.707107
MBURv2_250003	Peptidase A24A, prepilin type IV	297	174	86.9741	126	151	17.6777
MBURv2_250104	conserved protein of unknown function	113	88	17.6777	126	123	2.12132
MBURv2_20444	protein of unknown function	290	74	152.735	125	122	2.12132
MBURv2_30054	pseudouridylate synthase I	96	127	21.9203	125	136	7.77817
MBURv2_30138	conserved protein of unknown function	106	114	5.65685	125	124	0.707107
MBURv2_50101	conserved protein of unknown function	105	186	57.2756	125	132	4.94975
MBURv2_50285	oligopeptidase A	115	116	0.707107	125	118	4.94975
MBURv2_50437	conserved protein of unknown function	53	123	49.4975	125	128	2.12132
MBURv2_60371	Metallo-beta-lactamase family protein	107	102	3.53553	125	102	16.2635
MBURv2_80110	Membrane-anchored group 1 glycosyltransferase protein	130	114	11.3137	125	118	4.94975
MBURv2_120094	putative Polysaccharide chain length determinant protein	201	146	38.8909	125	124	0.707107
MBURv2_120145	protein of unknown function	255	226	20.5061	125	157	22.6274
MBURv2_160207	conserved protein of unknown function	0	105	74.2462	125	117	5.65685
MBURv2_190012	conserved exported protein of unknown function	130	110	14.1421	125	99	18.3848
MBURv2_190046	putative inner membrane subunit of an electron transport system	150	164	9.89949	125	119	4.24264
MBURv2_250016	protein of unknown function	53	119	46.669	125	131	4.24264
MBURv2_20188	Ankyrin	120	101	13.435	124	116	5.65685
MBURv2_20264	TrkA-C, di-and tricarboxylate transporters	118	131	9.19239	124	130	4.24264
MBURv2_50105	conserved exported protein of unknown function	175	152	16.2635	124	131	4.94975
MBURv2_120102	DNA topoisomerase IV, subunit A	82	92	7.07107	124	122	1.41421
MBURv2_130249	putative peptidase S49	150	79	50.2046	124	120	2.82843
MBURv2_130312	Glycerate 2-kinase	121	79	29.6985	124	113	7.77817
MBURv2_130677	anhydro-N-acetylmuramic acid kinase	177	139	26.8701	124	114	7.07107
MBURv2_250045	conserved protein of unknown function	137	115	15.5563	124	113	7.77817
MBURv2_30173	transposase (fragment)	142	125	12.0208	123	128	3.53553
MBURv2_60177	Transcriptional antiterminator, Rof	34	43	6.36396	123	106	12.0208
MBURv2_130027	citrate synthase	140	140	0	123	117	4.24264
MBURv2_130510	putative sulfate transporter	16	25	6.36396	123	126	2.12132
MBURv2_160045	conserved protein of unknown function	63	129	46.669	123	125	1.41421
MBURv2_160061	fused 4'-phosphopantothenoylcysteine decarboxylase ; phosphopantothenoylcysteine synthetase, FMN-binding	78	96	12.7279	123	117	4.24264
MBURv2_160524	putative Transcriptional Regulator, Fis family	132	134	1.41421	123	119	2.82843
MBURv2_210176	conserved protein of unknown function	92	99	4.94975	123	123	0
MBURv2_240102	conserved protein of unknown function	126	103	16.2635	123	121	1.41421
MBURv2_20291	conserved exported protein of unknown function	165	122	30.4056	122	119	2.12132
MBURv2_20294	MiaB-like tRNA modifying enzyme	88	70	12.7279	122	111	7.77817
MBURv2_20438	putative oxoacyl-(acyl carrier protein) reductase	91	121	21.2132	122	106	11.3137
MBURv2_20447	conserved protein of unknown function	180	148	22.6274	122	120	1.41421
MBURv2_50094	Protein CapI	138	130	5.65685	122	119	2.12132
MBURv2_50451	Exodeoxyribonuclease	125	102	16.2635	122	113	6.36396
MBURv2_60079	Cation-transporting ATPase pma1	104	141	26.163	122	127	3.53553
MBURv2_130256	conserved protein of unknown function	57	211	108.894	122	171	34.6482
MBURv2_130394	putative oxidoreductase with FAD/NAD(P)-binding domain	121	122	0.707107	122	139	12.0208
MBURv2_130565	2-amino-4-hydroxy-6-hydroxymethyldihyropteridine pyrophosphokinase	52	117	45.9619	122	97	17.6777
MBURv2_150015	protein of unknown function	135	95	28.2843	122	119	2.12132
MBURv2_160413	hypothetical protein	120	97	16.2635	122	120	1.41421
MBURv2_160569	conserved protein of unknown function	104	149	31.8198	122	121	0.707107
MBURv2_210178	1,4-alpha-glucan branching enzyme	118	130	8.48528	122	110	8.48528
MBURv2_210227	transposase (fragment)	133	86	33.234	122	118	2.82843
MBURv2_210309	Nitrogen assimilation regulatory protein NtrX	121	113	5.65685	122	116	4.24264
MBURv2_250074	conserved membrane protein of unknown function	107	126	13.435	122	122	0
MBURv2_20036	Methyltransferase type 11	97	94	2.12132	121	114	4.94975
MBURv2_20073	Urease accessory protein UreF	64	103	27.5772	121	117	2.82843
MBURv2_50091	ADP-ribose pyrophosphatase	117	155	26.8701	121	130	6.36396
MBURv2_50114	Type IV pilus assembly PilZ	150	145	3.53553	121	125	2.82843
MBURv2_50315	putative metallodependent hydrolase	78	80	1.41421	121	108	9.19239
MBURv2_60264	conserved exported protein of unknown function	218	132	60.8112	121	126	3.53553
MBURv2_60361	purine-binding chemotaxis protein	192	169	16.2635	121	122	0.707107
MBURv2_80032	conserved protein of unknown function	67	68	0.707107	121	113	5.65685
MBURv2_120013	Polysaccharide deacetylase	113	113	0	121	106	10.6066
MBURv2_120103	putative acyl-CoA thioester hydrolase	68	76	5.65685	121	106	10.6066
MBURv2_130274	putative Calcium/calmodulin-dependent protein kinase	219	165	38.1838	121	122	0.707107
MBURv2_130309	Glyoxylate reductase	90	99	6.36396	121	112	6.36396
MBURv2_130752	conserved protein of unknown function	111	120	6.36396	121	115	4.24264
MBURv2_160409	aspartate carbamoyltransferase, non-catalytic chain (Dihydroorotase-like protein)	67	97	21.2132	121	115	4.24264
MBURv2_160440	conserved protein of unknown function	110	94	11.3137	121	105	11.3137
MBURv2_160498	conserved protein of unknown function	126	109	12.0208	121	127	4.24264
MBURv2_210366	transposase (fragment)	59	94	24.7487	121	95	18.3848
MBURv2_210382	Methyltransferase FkbM family	165	198	23.3345	121	129	5.65685
MBURv2_210572	flagellar basal body P-ring protein	150	98	36.7696	121	120	0.707107
MBURv2_240075	Glucosyl-3-phosphoglycerate synthase	64	83	13.435	121	94	19.0919
MBURv2_250035	putative flagellar motor protein MotD	127	122	3.53553	121	117	2.82843
MBURv2_20230	conserved protein of unknown function	47	81	24.0416	120	122	1.41421
MBURv2_20275	UDP-N-acetyl glucosamine-2-epimerase	69	100	21.9203	120	111	6.36396
MBURv2_60284	conserved protein of unknown function	62	102	28.2843	120	93	19.0919
MBURv2_80033	putative heme oxygenase	144	137	4.94975	120	135	10.6066
MBURv2_130659	pyridoxine 5'-phosphate synthase	69	68	0.707107	120	104	11.3137
MBURv2_160213	conserved protein of unknown function	201	84	82.7315	120	108	8.48528
MBURv2_190008	Type I secretion outer membrane protein, TolC family	121	121	0	120	118	1.41421
MBURv2_210283	conserved protein of unknown function	73	82	6.36396	120	110	7.07107
MBURv2_210404	site-specific tyrosine recombinase	59	107	33.9411	120	111	6.36396
MBURv2_260038	argininosuccinate lyase (Arginosuccinase) (ASAL)	65	91	18.3848	120	108	8.48528
MBURv2_20004	putative oxidoreductase with FAD/NAD(P)-binding domain	103	93	7.07107	119	117	1.41421
MBURv2_20488	conserved membrane protein of unknown function	98	88	7.07107	119	108	7.77817
MBURv2_50125	conserved exported protein of unknown function	192	173	13.435	119	109	7.07107
MBURv2_60330	conserved protein of unknown function	45	190	102.53	119	139	14.1421
MBURv2_80089	glutamine synthetase adenylyltransferase	61	83	15.5563	119	108	7.77817
MBURv2_130278	putative chaperone heat-shock protein	97	116	13.435	119	132	9.19239
MBURv2_130487	Cell shape-determining protein MreC	160	131	20.5061	119	123	2.82843
MBURv2_130779	chromosome partitioning protein	159	133	18.3848	119	140	14.8492
MBURv2_130965	Modification methylase HgiDII	173	118	38.8909	119	110	6.36396
MBURv2_160411	Bifunctional protein PyrR [Includes: Pyrimidine operon regulatory protein ; Uracil phosphoribosyltransferase]	34	94	42.4264	119	104	10.6066
MBURv2_210122	putative heat shock protein	223	101	86.267	119	105	9.89949
MBURv2_210123	putative phosphatidylethanolamine N-methyltransferase (PmtA)	85	120	24.7487	119	114	3.53553
MBURv2_210417	2-dehydropantoate 2-reductase	102	102	0	119	113	4.24264
MBURv2_210491	protein of unknown function	58	78	14.1421	119	102	12.0208
MBURv2_250037	putative CheW protein	60	120	42.4264	119	104	10.6066
MBURv2_250113	Sulfur relay protein TusC/DsrF	73	94	14.8492	119	120	0.707107
MBURv2_20397	conserved exported protein of unknown function	180	139	28.9914	118	129	7.77817
MBURv2_60115	conserved protein of unknown function	103	130	19.0919	118	132	9.89949
MBURv2_60231	pyridine nucleotide transhydrogenase, alpha subunit	150	193	30.4056	118	128	7.07107
MBURv2_60270	Acetyltransferase, gnat family	212	108	73.5391	118	99	13.435
MBURv2_60310	protein of unknown function	50	81	21.9203	118	107	7.77817
MBURv2_90001	conserved protein of unknown function	123	94	20.5061	118	103	10.6066
MBURv2_120098	conserved exported protein of unknown function	80	126	32.5269	118	120	1.41421
MBURv2_130067	conserved exported protein of unknown function	109	152	30.4056	118	140	15.5563
MBURv2_130202	conserved protein of unknown function	80	87	4.94975	118	106	8.48528
MBURv2_130527	conserved protein of unknown function	207	165	29.6985	118	129	7.77817
MBURv2_130701	Electron transport complex protein RnfC	117	86	21.9203	118	103	10.6066
MBURv2_160036	orotate phosphoribosyltransferase	81	68	9.19239	118	110	5.65685
MBURv2_160130	putative exopolysaccharide biosynthesis glycosyltransferase	133	83	35.3553	118	116	1.41421
MBURv2_160235	Epimerase family protein YfcH	134	144	7.07107	118	120	1.41421
MBURv2_160545	PAS protein	193	92	71.4178	118	120	1.41421
MBURv2_210167	beta N-acetyl-glucosaminidase	137	109	19.799	118	102	11.3137
MBURv2_210169	conserved hypothetical protein	96	105	6.36396	118	106	8.48528
MBURv2_210234	conserved protein of unknown function	124	85	27.5772	118	111	4.94975
MBURv2_210275	recombination protein	143	115	19.799	118	131	9.19239
MBURv2_250076	conserved protein of unknown function	103	109	4.24264	118	102	11.3137
MBURv2_260031	Fatty acid hydroxylase	229	198	21.9203	118	131	9.19239
MBURv2_20393	conserved protein of unknown function	112	174	43.8406	117	137	14.1421
MBURv2_30016	conserved protein of unknown function	78	83	3.53553	117	109	5.65685
MBURv2_60125	succinyldiaminopimelate transaminase	87	88	0.707107	117	94	16.2635
MBURv2_130234	Flagellar assembly protein FliH/Type III secretion system HrpE	109	74	24.7487	117	104	9.19239
MBURv2_130476	glutamyl tRNA reductase	152	149	2.12132	117	113	2.82843
MBURv2_130600	Histidinol-phosphate aminotransferase 2	79	68	7.77817	117	97	14.1421
MBURv2_160033	tRNA (m7G46) methyltransferase, SAM-dependent	50	97	33.234	117	116	0.707107
MBURv2_190050	Electron transport complex protein RnfC	149	193	31.1127	117	119	1.41421
MBURv2_210411	Cycloartenol synthase	77	80	2.12132	117	99	12.7279
MBURv2_10034	Haloacid dehalogenase superfamily protein, subfamily IA, variant 3 with third motif having DD or ED	131	81	35.3553	116	114	1.41421
MBURv2_20256	ErfK/YbiS/YcfS/YnhG family protein	145	87	41.0122	116	115	0.707107
MBURv2_30179	protein of unknown function	236	106	91.9239	116	116	0
MBURv2_50344	protein of unknown function	74	125	36.0624	116	104	8.48528
MBURv2_50402	Heavy metal transport/detoxification protein	207	113	66.468	116	105	7.77817
MBURv2_130315	conserved protein of unknown function	103	87	11.3137	116	102	9.89949
MBURv2_130547	conserved protein of unknown function	128	86	29.6985	116	89	19.0919
MBURv2_130739	UDP-glucose 6-dehydrogenase	99	93	4.24264	116	109	4.94975
MBURv2_160195	DNA gyrase, subunit B	79	82	2.12132	116	109	4.94975
MBURv2_190083	protein of unknown function	259	114	102.53	116	133	12.0208
MBURv2_240107	protein of unknown function	138	73	45.9619	116	95	14.8492
MBURv2_20236	protein of unknown function	50	77	19.0919	115	112	2.12132
MBURv2_20312	putative nicotinate-nucleotide adenylyltransferase	57	131	52.3259	115	117	1.41421
MBURv2_30057	conserved protein of unknown function	168	99	48.7904	115	113	1.41421
MBURv2_30061	protein of unknown function	163	86	54.4472	115	113	1.41421
MBURv2_50049	2-oxoglutarate decarboxylase, thiamin-requiring	191	128	44.5477	115	106	6.36396
MBURv2_50115	Bifunctional protein BirA [Includes: Biotin operon repressor ; Biotin--[acetyl-CoA-carboxylase] synthetase]	79	129	35.3553	115	129	9.89949
MBURv2_50452	Uracil-DNA glycosylase superfamily	83	173	63.6396	115	121	4.24264
MBURv2_60147	putative universal stress protein UspA	40	82	29.6985	115	100	10.6066
MBURv2_60173	NAD-reducing hydrogenase HoxS subunit delta	274	144	91.9239	115	107	5.65685
MBURv2_60246	Ribosomal RNA large subunit methyltransferase G	100	100	0	115	108	4.94975
MBURv2_80103	Succinate dehydrogenase cytochrome b556 subunit	114	151	26.163	115	115	0
MBURv2_120055	putative potassium uptake protein	93	70	16.2635	115	108	4.94975
MBURv2_130086	conserved protein of unknown function	67	74	4.94975	115	104	7.77817
MBURv2_130620	putative transporter fused subunits of ABC superfamily: ATP-binding components	32	51	13.435	115	99	11.3137
MBURv2_130942	protein of unknown function	0	82	57.9828	115	103	8.48528
MBURv2_160083	Lipid A export ATP-binding/permease protein MsbA	157	93	45.2548	115	116	0.707107
MBURv2_160241	Transcriptional regulator, MerR family	105	131	18.3848	115	93	15.5563
MBURv2_190065	conserved membrane protein of unknown function	67	95	19.799	115	111	2.82843
MBURv2_210177	glycogen synthase	79	96	12.0208	115	99	11.3137
MBURv2_210455	conserved protein of unknown function	330	172	111.723	115	113	1.41421
MBURv2_250046	putative transferase	86	104	12.7279	115	100	10.6066
MBURv2_250073	conserved membrane protein of unknown function	132	117	10.6066	115	109	4.24264
MBURv2_20260	protein of unknown function	59	83	16.9706	114	85	20.5061
MBURv2_50349	trans-translation protein	90	77	9.19239	114	97	12.0208
MBURv2_120017	Sulfotransferase family protein	121	100	14.8492	114	103	7.77817
MBURv2_130231	conserved protein of unknown function	70	78	5.65685	114	94	14.1421
MBURv2_130359	conserved protein of unknown function	14	105	64.3467	114	119	3.53553
MBURv2_130613	Sucrose-phosphate synthase	123	106	12.0208	114	109	3.53553
MBURv2_130818	Protein kinase	77	96	13.435	114	108	4.24264
MBURv2_130981	membrane protein of unknown function	55	90	24.7487	114	120	4.24264
MBURv2_160354	conserved protein of unknown function	125	65	42.4264	114	86	19.799
MBURv2_160358	Isocitrate dehydrogenase [NADP]	85	82	2.12132	114	102	8.48528
MBURv2_160492	conserved protein of unknown function	280	396	82.0244	114	166	36.7696
MBURv2_210024	Glutathione-regulated potassium-efflux system protein	119	118	0.707107	114	129	10.6066
MBURv2_210255	conserved hypothetical protein	37	83	32.5269	114	111	2.12132
MBURv2_210316	conserved hypothetical protein	99	72	19.0919	114	100	9.89949
MBURv2_210443	conserved protein of unknown function	138	80	41.0122	114	89	17.6777
MBURv2_210532	conserved exported protein of unknown function	87	100	9.19239	114	101	9.19239
MBURv2_250107	leucyl/phenylalanyl-tRNA-protein transferase	100	112	8.48528	114	116	1.41421
MBURv2_20233	transporter subunit: ATP-binding component of ABC superfamily	25	66	28.9914	113	96	12.0208
MBURv2_50245	protein of unknown function	114	149	24.7487	113	104	6.36396
MBURv2_60140	protein of unknown function	45	81	25.4558	113	108	3.53553
MBURv2_130208	CheW protein	138	105	23.3345	113	114	0.707107
MBURv2_130323	protein of unknown function	84	131	33.234	113	125	8.48528
MBURv2_130329	Pilus assembly protein PilP	116	78	26.8701	113	101	8.48528
MBURv2_210273	Shikimate dehydrogenase	116	115	0.707107	113	119	4.24264
MBURv2_250069	protein of unknown function	106	118	8.48528	113	125	8.48528
MBURv2_250079	protein of unknown function	110	201	64.3467	113	123	7.07107
MBURv2_20160	Heme exporter protein CcmD	52	111	41.7193	112	120	5.65685
MBURv2_20234	conserved membrane protein of unknown function	86	86	0	112	110	1.41421
MBURv2_20413	L-isoaspartate protein carboxylmethyltransferase type II	118	79	27.5772	112	112	0
MBURv2_50161	putative hydrogenase nickel incorporation protein HypA	273	179	66.468	112	125	9.19239
MBURv2_130124	conserved protein of unknown function	127	83	31.1127	112	120	5.65685
MBURv2_130199	Type II secretion system F domain protein	79	89	7.07107	112	105	4.94975
MBURv2_130271	conserved protein of unknown function	153	192	27.5772	112	120	5.65685
MBURv2_130391	type 4 fimbriae expression regulatory protein	169	136	23.3345	112	113	0.707107
MBURv2_130532	Phosphorylase kinase alphabeta	116	105	7.77817	112	107	3.53553
MBURv2_130575	Toxic anion resistance family protein	85	106	14.8492	112	104	5.65685
MBURv2_160106	1-acyl glycerol-3-phosphate synthetase component	198	73	88.3883	112	113	0.707107
MBURv2_160349	Multicopper oxidase family protein	168	118	35.3553	112	113	0.707107
MBURv2_160499	conserved protein of unknown function	88	70	12.7279	112	93	13.435
MBURv2_160528	Peptidase S16 lon domain protein	87	80	4.94975	112	102	7.07107
MBURv2_210285	putative enzyme	149	134	10.6066	112	114	1.41421
MBURv2_210564	Chemotaxis protein methyltransferase 1	148	79	48.7904	112	107	3.53553
MBURv2_250021	flagellar biosynthesis protein	173	137	25.4558	112	137	17.6777
MBURv2_10074	putative conjugal transfer protein TrbB	72	45	19.0919	111	106	3.53553
MBURv2_20308	conserved protein of unknown function	77	108	21.9203	111	97	9.89949
MBURv2_60359	purine-binding chemotaxis protein	50	102	36.7696	111	96	10.6066
MBURv2_80092	Exopolyphosphatase	58	105	33.234	111	99	8.48528
MBURv2_120016	Glycosyl transferase family 2	91	92	0.707107	111	93	12.7279
MBURv2_120027	conserved protein of unknown function	117	94	16.2635	111	114	2.12132
MBURv2_130337	transposase	134	91	30.4056	111	98	9.19239
MBURv2_130635	3-octaprenyl-4-hydroxybenzoate carboxy-lyase	106	116	7.07107	111	115	2.82843
MBURv2_160267	conserved protein of unknown function	67	49	12.7279	111	88	16.2635
MBURv2_160272	conserved protein of unknown function	62	73	7.77817	111	103	5.65685
MBURv2_210088	GTPase involved in cell partioning and DNA repair	118	45	51.6188	111	107	2.82843
MBURv2_210272	conserved membrane protein of unknown function	98	144	32.5269	111	123	8.48528
MBURv2_210419	conserved membrane protein of unknown function	50	86	25.4558	111	102	6.36396
MBURv2_210576	PepSY-associated TM helix domain protein	105	106	0.707107	111	115	2.82843
MBURv2_250111	conserved exported protein of unknown function	130	100	21.2132	111	111	0
MBURv2_60127	conserved protein of unknown function	150	132	12.7279	110	111	0.707107
MBURv2_160109	conserved protein of unknown function	125	105	14.1421	110	116	4.24264
MBURv2_210069	Cyclic pyranopterin monophosphate synthase	104	81	16.2635	110	102	5.65685
MBURv2_240103	conserved protein of unknown function	59	118	41.7193	110	113	2.12132
MBURv2_10047	Integrase family protein (fragment)	226	112	80.6102	109	100	6.36396
MBURv2_20487	conserved exported protein of unknown function	113	115	1.41421	109	110	0.707107
MBURv2_60342	Hydroxyacylglutathione hydrolase 3, mitochondrial	122	137	10.6066	109	104	3.53553
MBURv2_120019	Glycosyl transferase group 1	84	95	7.77817	109	97	8.48528
MBURv2_130117	[Protein-PII] uridylyltransferase	69	74	3.53553	109	89	14.1421
MBURv2_130403	conserved hypothetical protein	82	91	6.36396	109	99	7.07107
MBURv2_130658	DNA repair protein RecO	147	105	29.6985	109	99	7.07107
MBURv2_160008	Site-specific recombinase XerD	90	98	5.65685	109	102	4.94975
MBURv2_160038	DNA-binding response regulator in two-component regulatory system with QseC	106	121	10.6066	109	97	8.48528
MBURv2_160184	phosphatidylglycerol-prolipoprotein diacylglyceryl transferase	122	111	7.77817	109	106	2.12132
MBURv2_160275	conserved protein of unknown function	92	82	7.07107	109	107	1.41421
MBURv2_160442	conserved protein of unknown function	61	76	10.6066	109	91	12.7279
MBURv2_210319	conserved protein of unknown function	123	159	25.4558	109	117	5.65685
MBURv2_210338	Biosynthetic arginine decarboxylase	76	86	7.07107	109	98	7.77817
MBURv2_220009	putative ribosome biogenesis GTPase RsgA	98	131	23.3345	109	113	2.82843
MBURv2_250083	DNA-binding response regulator in two-component regulatory system with PhoR (or CreC)	163	86	54.4472	109	106	2.12132
MBURv2_20057	Response regulator receiver	97	121	16.9706	108	107	0.707107
MBURv2_50294	conserved hypothetical protein	47	142	67.1751	108	111	2.12132
MBURv2_60343	putative sucrose phosphorylase	104	76	19.799	108	86	15.5563
MBURv2_130410	conserved exported protein of unknown function	118	81	26.163	108	106	1.41421
MBURv2_130899	conserved membrane protein of unknown function	102	94	5.65685	108	103	3.53553
MBURv2_160462	conserved protein of unknown function	197	130	47.3762	108	95	9.19239
MBURv2_190122	Cation diffusion facilitator family transporter	145	94	36.0624	108	121	9.19239
MBURv2_210453	conserved protein of unknown function	95	75	14.1421	108	92	11.3137
MBURv2_10049	protein of unknown function	195	128	47.3762	107	117	7.07107
MBURv2_20051	Acetyltransferase	90	99	6.36396	107	97	7.07107
MBURv2_20481	conserved protein of unknown function	100	77	16.2635	107	97	7.07107
MBURv2_30139	Excinuclease ABC, C subunit domain protein	33	85	36.7696	107	99	5.65685
MBURv2_50284	3-octaprenyl-4-hydroxybenzoate decarboxylase	101	100	0.707107	107	101	4.24264
MBURv2_60096	GGDEF protein	75	129	38.1838	107	111	2.82843
MBURv2_60377	Response regulator receiver domain protein (CheY-like)	107	81	18.3848	107	84	16.2635
MBURv2_60381	CorB	163	145	12.7279	107	123	11.3137
MBURv2_130478	N5-glutamine methyltransferase, modifies release factors RF-1 and RF-2	165	96	48.7904	107	107	0
MBURv2_130529	conserved protein of unknown function	94	100	4.24264	107	103	2.82843
MBURv2_130754	RNA helicase	26	36	7.07107	107	88	13.435
MBURv2_160050	Primosome factor n' (replication factor Y)	51	90	27.5772	107	108	0.707107
MBURv2_160059	Phosphoglucomutase/phosphomannomutase alpha/beta/alpha domain I	96	78	12.7279	107	104	2.12132
MBURv2_160136	putative sulfotransferase	78	85	4.94975	107	107	0
MBURv2_160175	putative Outer membrane autotransporter barrel domain protein	118	90	19.799	107	99	5.65685
MBURv2_190109	conserved protein of unknown function	261	136	88.3883	107	103	2.82843
MBURv2_210132	2-octaprenylphenol hydroxylase	67	86	13.435	107	97	7.07107
MBURv2_210367	Glucose-1-phosphate cytidylyltransferase	124	88	25.4558	107	92	10.6066
MBURv2_220007	Multicopper oxidase type 2	63	106	30.4056	107	111	2.82843
MBURv2_240085	putative Phosphate starvation-inducible protein PhoH-like	105	90	10.6066	107	91	11.3137
MBURv2_250063	conserved exported protein of unknown function	129	121	5.65685	107	103	2.82843
MBURv2_30062	conserved protein of unknown function	35	68	23.3345	106	88	12.7279
MBURv2_50239	protein of unknown function	100	85	10.6066	106	97	6.36396
MBURv2_50388	putative Protein-tyrosine-phosphatase	198	90	76.3675	106	92	9.89949
MBURv2_60245	conserved exported protein of unknown function	93	85	5.65685	106	101	3.53553
MBURv2_60406	protein of unknown function	0	108	76.3675	106	105	0.707107
MBURv2_120014	Glycosyltransferase	110	127	12.0208	106	102	2.82843
MBURv2_130099	conserved exported protein of unknown function	212	84	90.5097	106	111	3.53553
MBURv2_130201	Glycosyl transferase group 1	106	104	1.41421	106	102	2.82843
MBURv2_130497	transcriptional accessory protein	88	86	1.41421	106	98	5.65685
MBURv2_130545	protein of unknown function	335	125	148.492	106	118	8.48528
MBURv2_130882	3-oxoacyl-[acyl-carrier-protein] reductase	24	55	21.9203	106	99	4.94975
MBURv2_130933	conserved protein of unknown function	48	68	14.1421	106	87	13.435
MBURv2_150012	Glyoxalase/bleomycin resistance protein/dioxygenase	94	83	7.77817	106	109	2.12132
MBURv2_160131	conserved protein of unknown function	150	79	50.2046	106	97	6.36396
MBURv2_160216	conserved exported protein of unknown function	52	76	16.9706	106	99	4.94975
MBURv2_160553	Nickel-dependent hydrogenase large subunit	74	105	21.9203	106	106	0
MBURv2_190041	conserved protein of unknown function	79	125	32.5269	106	97	6.36396
MBURv2_210183	conserved protein of unknown function	175	112	44.5477	106	103	2.12132
MBURv2_210558	DNA polymerase V, subunit D	17	46	20.5061	106	93	9.19239
MBURv2_20046	conserved membrane protein of unknown function	118	109	6.36396	105	100	3.53553
MBURv2_20354	conserved protein of unknown function	121	166	31.8198	105	115	7.07107
MBURv2_20443	conserved membrane protein of unknown function	155	73	57.9828	105	102	2.12132
MBURv2_20482	diaminopimelate epimerase	53	74	14.8492	105	98	4.94975
MBURv2_60026	fused acetylglutamate kinase homolog (inactive) ; amino acid N-acetyltransferase	46	55	6.36396	105	86	13.435
MBURv2_60349	glutamyl-Q tRNA(Asp) synthetase	115	109	4.24264	105	106	0.707107
MBURv2_80058	Response regulator receiver protein	36	85	34.6482	105	102	2.12132
MBURv2_130085	conserved protein of unknown function	78	78	0	105	106	0.707107
MBURv2_130767	L-glutamine:D-fructose-6-phosphate aminotransferase	81	125	31.1127	105	116	7.77817
MBURv2_130768	fused N-acetyl glucosamine-1-phosphate uridyltransferase ; glucosamine-1-phosphate acetyl transferase	108	90	12.7279	105	109	2.82843
MBURv2_160300	conserved protein of unknown function	294	284	7.07107	105	150	31.8198
MBURv2_160433	conserved protein of unknown function	108	76	22.6274	105	92	9.19239
MBURv2_190044	Electron transport complex protein RnfB	242	132	77.7817	105	115	7.07107
MBURv2_220015	Monoheme cytochrome SoxX (Sulfur oxidation)	120	99	14.8492	105	99	4.24264
MBURv2_220025	ATP-dependent DNA helicase, component of RuvABC resolvasome	67	86	13.435	105	112	4.94975
MBURv2_240093	putative peptidase	25	90	45.9619	105	110	3.53553
MBURv2_250034	Motility protein A	277	124	108.187	105	107	1.41421
MBURv2_10029	Helix-turn-helix, AraC domain protein	119	112	4.94975	104	112	5.65685
MBURv2_20203	putative Mg transporter (MgtE)	64	118	38.1838	104	107	2.12132
MBURv2_50085	putative lipoprotein	171	131	28.2843	104	107	2.12132
MBURv2_50368	Zinc uptake regulation protein	86	65	14.8492	104	99	3.53553
MBURv2_50429	protein of unknown function	464	238	159.806	104	144	28.2843
MBURv2_120009	exported protein of unknown function	91	110	13.435	104	92	8.48528
MBURv2_130193	Fimbrial assembly family protein	149	89	42.4264	104	100	2.82843
MBURv2_130402	conserved protein of unknown function	119	98	14.8492	104	98	4.24264
MBURv2_130540	protein of unknown function	181	86	67.1751	104	94	7.07107
MBURv2_130702	putative inner membrane oxidoreductase	67	95	19.799	104	94	7.07107
MBURv2_130977	conserved protein of unknown function	168	115	37.4767	104	107	2.12132
MBURv2_160197	DNA polymerase III, beta subunit	103	70	23.3345	104	96	5.65685
MBURv2_160478	Antitoxin YefM	33	62	20.5061	104	90	9.89949
MBURv2_160538	ATP synthase subunit c 2	123	84	27.5772	104	109	3.53553
MBURv2_210490	transposase (fragment)	89	88	0.707107	104	99	3.53553
MBURv2_20053	UTP-glucose-1-phosphate uridylyltransferase	118	93	17.6777	103	101	1.41421
MBURv2_50170	Lytic transglycosylase catalytic	105	140	24.7487	103	111	5.65685
MBURv2_60355	Diguanylate cyclase	103	84	13.435	103	87	11.3137
MBURv2_120015	Glycosyltransferase family protein	65	95	21.2132	103	94	6.36396
MBURv2_120108	conserved protein of unknown function	176	102	52.3259	103	105	1.41421
MBURv2_130192	General secretion pathway protein M	134	92	29.6985	103	102	0.707107
MBURv2_130733	GTP-binding protein	101	86	10.6066	103	93	7.07107
MBURv2_160262	conserved protein of unknown function	0	80	56.5685	103	84	13.435
MBURv2_160350	putative Divergent AAA domain family	95	99	2.82843	103	102	0.707107
MBURv2_160541	H(+)-transporting ATP synthase, gene 1	26	105	55.8614	103	102	0.707107
MBURv2_210157	FimV N-terminal domain protein	105	74	21.9203	103	101	1.41421
MBURv2_210315	Peptidoglycan-binding lysin domain protein	124	102	15.5563	103	102	0.707107
MBURv2_210375	Radical SAM domain iron-sulfur cluster-binding oxidoreductase	130	103	19.0919	103	109	4.24264
MBURv2_210416	Short-chain dehydrogenase/reductase SDR	88	87	0.707107	103	96	4.94975
MBURv2_210582	Extracellular ligand-binding receptor	121	133	8.48528	103	111	5.65685
MBURv2_240024	putative transcriptional regulator	0	72	50.9117	103	87	11.3137
MBURv2_250017	Flagellar basal body-associated protein FliL	87	71	11.3137	103	84	13.435
MBURv2_250018	flagellar motor switching and energizing component	80	72	5.65685	103	96	4.94975
MBURv2_250043	conserved exported protein of unknown function	98	148	35.3553	103	104	0.707107
MBURv2_20187	conserved protein of unknown function	64	74	7.07107	102	79	16.2635
MBURv2_30063	putative nucleic acid-binding protein	54	90	25.4558	102	99	2.12132
MBURv2_50401	Copper-exporting P-type ATPase A	181	154	19.0919	102	115	9.19239
MBURv2_60171	NAD-reducing hydrogenase HoxS subunit alpha	127	150	16.2635	102	92	7.07107
MBURv2_60254	conserved protein of unknown function	89	112	16.2635	102	101	0.707107
MBURv2_60365	fused chemotaxis regulator ; protein-glutamate methylesterase in two-component regulatory system with CheA	100	104	2.82843	102	94	5.65685
MBURv2_90005	protein of unknown function	100	88	8.48528	102	86	11.3137
MBURv2_120021	conserved membrane protein of unknown function	187	154	23.3345	102	109	4.94975
MBURv2_120139	Orn/DAP/Arg decarboxylase 2	53	102	34.6482	102	108	4.24264
MBURv2_130237	Flagellar hook-basal body complex protein FliE	107	63	31.1127	102	93	6.36396
MBURv2_130367	conserved protein of unknown function	272	97	123.744	102	105	2.12132
MBURv2_130496	lipoate synthase	99	83	11.3137	102	97	3.53553
MBURv2_130571	putative MxaL protein	110	114	2.82843	102	111	6.36396
MBURv2_130727	2'-5' RNA ligase	118	89	20.5061	102	95	4.94975
MBURv2_150011	conserved protein of unknown function	123	56	47.3762	102	93	6.36396
MBURv2_160292	adenine DNA glycosylase	50	82	22.6274	102	100	1.41421
MBURv2_210067	ABC transporter substrate-binding protein	80	94	9.89949	102	99	2.12132
[truncated: 2,542 more rows]
