# Supplementary material for: Genome-scale metabolic reconstructions and theoretical investigation of methane conversion in Methylomicrobium buryatense strain 5G(B1)
Source: Microb Cell Fact. 2015 Nov 25;14:188. doi: 10.1186/s12934-015-0377-3 (PMC4658805; doi:10.1186/s12934-015-0377-3)
Supplement: Supplementary file 3 — 10.1186/s12934-015-0377-3 List of iMb5G(B1) transport reactions. [file 12934_2015_377_MOESM3_ESM.xlsx]

## Sheet: Sheet1
Additional File 3. List of iMb5G(B1) transport reactions.
Rxn description	Formula	Reversible	LB	UB	Objective	Confidence Score	EC Number
TRANS-RXNN0B-4	OXYGEN-MOLECULE[e] <=> OXYGEN-MOLECULE[c]	1	-1000	1000	0	Confidence level: 0
TRANS-RXNN0B-14	FE2[e] + ATP[c] + WATER[c] -> FE2[c] + ADP[c] + Pi[c] + PROTON[c]	0	0	1000	0	Confidence level: 0
TRANS-RXNN0B-7	SULFATE[e] + ATP[c] + WATER[c] -> SULFATE[c] + ADP[c] + Pi[c] + PROTON[c]	0	0	1000	0	Confidence level: 0	3.6.3.25
3.6.3.27-RXN	Pi[e] + ATP[c] + WATER[c] -> ADP[c] + 2 Pi[c] + PROTON[c]	0	0	1000	0	Confidence level: 2	3.6.3.27
TRANS-RXNN0B-17	CPDN0B-12[e] + ATP[c] + WATER[c] -> CPDN0B-12[c] + ADP[c] + Pi[c] + PROTON[c]	0	0	1000	0	Confidence level: 0
3.6.3.4-RXN	CU2_CCO-OUT + ADP_CCO-IN + Pi_CCO-IN + PROTON_CCO-IN -> CU2_CCO-IN + ATP_CCO-IN + WATER_CCO-IN	0	0	1000	0	Confidence level: 2	3.6.3.4
TRANS-RXNN0B-2	CH4[e] -> CH4[p]	0	0	1000	0	Confidence level: 0
TRANS-RXNN0B-22	UREA[e] + ATP[c] + WATER[c] -> UREA[c] + ADP[c] + Pi[c] + PROTON[c]	0	0	1000	0	Confidence level: 0
TRANS-RXN0-277	NADP_CCO-IN + NADH_CCO-IN + PROTON_CCO-OUT -> NADPH_CCO-IN + NAD_CCO-IN + PROTON_CCO-IN	0	0	1000	0	Confidence level: 2	1.6.1.2
TRANS-RXNN0B-3	OXYGEN-MOLECULE[e] -> OXYGEN-MOLECULE[p]	0	0	1000	0	Confidence level: 0
TRANS-RXNN0B-12	CH4[e] -> CH4[c]	0	0	1000	0	Confidence level: 0
TRANS-RXNN0B-6	WATER[c] <=> WATER[e]	1	-1000	1000	0	Confidence level: 0
3.6.3.16-RXN	CPD-763_CCO-IN + ATP_CCO-IN + WATER_CCO-IN <=> CPD-763_CCO-OUT + ADP_CCO-IN + Pi_CCO-IN + PROTON_CCO-IN	1	-1000	1000	0	Confidence level: 2	3.6.3.16
TRANS-RXNN0B-16	MG2[e] + ATP[c] + WATER[c] -> MG2[c] + ADP[c] + Pi[c] + PROTON[c]	0	0	1000	0	Confidence level: 0
TRANS-RXNN0B-9	WATER[p] <=> WATER[e]	1	-1000	1000	0	Confidence level: 0
3.6.3.34-RXN	Fe-siderophores_CCO-OUT + ATP_CCO-IN + WATER_CCO-IN -> Fe-siderophores_CCO-IN + ADP_CCO-IN + Pi_CCO-IN + PROTON_CCO-IN	0	0	1000	0	Confidence level: 2	3.6.3.34
TRANS-RXNN0B-19	CARBON-DIOXIDE[e] + WATER[c] -> HCO3[c] + PROTON[c]	0	0	1000	0	Confidence level: 0
ATPSYN-RXN	4 PROTON_CCO-OUT + ADP_CCO-IN + Pi_CCO-IN -> ATP_CCO-IN + WATER_CCO-IN + 3 PROTON_CCO-IN	0	0	1000	0	Confidence level: 2	3.6.3.14
RXNN0B-101	10 CH4[e] + 10 OXYGEN-MOLECULE[e] <=> 5 FORMATE[c] + 5 FORMALDEHYDE[c] + 5 WATER[c] + 15 PROTON[c]	1	-1000	1000	0	Confidence level: 0	1.14.18.3
TRANS-RXNN0B-21	NITROGEN-MOLECULE[e] -> NITROGEN-MOLECULE[c]	0	0	1000	0	Confidence level: 0
RXNN0B-99	2 METOH[p] + OXYGEN-MOLECULE[p] + 2 ADP[c] + 2 Pi[c] + 2 PROTON[c] -> 2 FORMALDEHYDE[c] + 2 ATP[c] + 4 WATER[c]	0	0	1000	0	Confidence level: 0
TRANS-RXNN0B-24	HS[e] + ATP[c] + WATER[c] -> HS[c] + ADP[c] + Pi[c] + PROTON[c]	0	0	1000	0	Confidence level: 0
TRANS-RXNN0B-11	Donor-H2[c] -> Donor-H2[p]	0	0	1000	0	Confidence level: 0
TRANS-RXNN0B-5	FORMATE[c] <=> FORMATE[e]	1	-1000	1000	0	Confidence level: 0
TRANS-RXNN0B-15	CPDN0B-11[e] + ATP[c] + WATER[c] -> CPDN0B-11[c] + ADP[c] + Pi[c] + PROTON[c]	0	0	1000	0	Confidence level: 0
TRANS-RXNN0B-8	NITRATE[e] + ATP[c] + WATER[c] -> NITRATE[c] + ADP[c] + Pi[c] + PROTON[c]	0	0	1000	0	Confidence level: 0	3.6.3.26
3.6.3.29-RXN	CPD-3_CCO-OUT + ATP_CCO-IN + WATER_CCO-IN <=> CPD-3_CCO-IN + ADP_CCO-IN + Pi_CCO-IN + PROTON_CCO-IN	1	-1000	1000	0	Confidence level: 2	3.6.3.29
TRANS-RXNN0B-18	CO2[e] + ATP[c] + WATER[c] -> CO2[c] + ADP[c] + Pi[c] + PROTON[c]	0	0	1000	0	Confidence level: 0
3.6.3.41-RXN	PROTOHEME_CCO-IN + ATP_CCO-IN + WATER_CCO-IN <=> PROTOHEME_CCO-OUT + ADP_CCO-IN + Pi_CCO-IN + PROTON_CCO-IN	1	-1000	1000	0	Confidence level: 2	3.6.3.41
TRANS-RXNN0B-23	AMMONIA[e] + ATP[c] + WATER[c] -> AMMONIA[c] + ADP[c] + Pi[c] + PROTON[c]	0	0	1000	0	Confidence level: 0
TRANS-RXNN0B-1	FORMALDEHYDE[p] -> FORMALDEHYDE[c]	0	0	1000	0	Confidence level: 0
